# Supplementary material for: Uncovering a Hub Signaling Pathway of Antimicrobial-Antifungal-Anticancer Peptides’ Axis on Short Cationic Peptides via Network Pharmacology Study
Source: Int J Mol Sci. 2022 Feb 12;23(4):2055. doi: 10.3390/ijms23042055 (PMC8875113; doi:10.3390/ijms23042055)
Supplement: Supplementary file 1 [file ijms-23-02055-s001.zip]

Archive with 12 entries (12 files):
- Supplementary Table S1.csv
- Supplementary Table S10.csv
- Supplementary Table S11.csv
- Supplementary Table S12.xlsx
- Supplementary Table S2.csv
- Supplementary Table S3.csv
- Supplementary Table S4.csv
- Supplementary Table S5.csv
- Supplementary Table S6.csv
- Supplementary Table S7.csv
- Supplementary Table S8.csv
- Supplementary Table S9.csv
