# Supplementary material for: Uncovering a Hub Signaling Pathway of Antimicrobial-Antifungal-Anticancer Peptides’ Axis on Short Cationic Peptides via Network Pharmacology Study
Source: Int J Mol Sci. 2022 Feb 12;23(4):2055. doi: 10.3390/ijms23042055 (PMC8875113; doi:10.3390/ijms23042055)
Supplement: Supplementary file 1 [file ijms-23-02055-s001.zip › Supplementary Table S1.csv]

The number of 1,833 peptides with two sufficient conditions (positive N, C- terminals amino acid residues, under 500 Dalton)
Peptide length	Peptide sequences
2	RR
2	HR
2	KR
2	RH
2	HH
2	KH
2	RK
2	HK
2	KK
3	RAR
3	HAR
3	KAR
3	RRR
3	HRR
3	KRR
3	RNR
3	HNR
3	KNR
3	RDR
3	HDR
3	KDR
3	RCR
3	HCR
3	KCR
3	RQR
3	HQR
3	KQR
3	RER
3	HER
3	KER
3	RGR
3	HGR
3	KGR
3	RHR
3	HHR
3	KHR
3	RIR
3	HIR
3	KIR
3	RLR
3	HLR
3	KLR
3	RKR
3	HKR
3	KKR
3	RMR
3	HMR
3	KMR
3	RFR
3	HFR
3	KFR
3	RPR
3	HPR
3	KPR
3	RSR
3	HSR
3	KSR
3	RTR
3	HTR
3	KTR
3	RWR
3	HWR
3	KWR
3	RYR
3	HYR
3	KYR
3	RVR
3	HVR
3	KVR
3	RAH
3	HAH
3	KAH
3	RRH
3	HRH
3	KRH
3	RNH
3	HNH
3	KNH
3	RDH
3	HDH
3	KDH
3	RCH
3	HCH
3	KCH
3	RQH
3	HQH
3	KQH
3	REH
3	HEH
3	KEH
3	RGH
3	HGH
3	KGH
3	RHH
3	HHH
3	KHH
3	RIH
3	HIH
3	KIH
3	RLH
3	HLH
3	KLH
3	RKH
3	HKH
3	KKH
3	RMH
3	HMH
3	KMH
3	RFH
3	HFH
3	KFH
3	RPH
3	HPH
3	KPH
3	RSH
3	HSH
3	KSH
3	RTH
3	HTH
3	KTH
3	RWH
3	HWH
3	KWH
3	RYH
3	HYH
3	KYH
3	RVH
3	HVH
3	KVH
3	RAK
3	HAK
3	KAK
3	RRK
3	HRK
3	KRK
3	RNK
3	HNK
3	KNK
3	RDK
3	HDK
3	KDK
3	RCK
3	HCK
3	KCK
3	RQK
3	HQK
3	KQK
3	REK
3	HEK
3	KEK
3	RGK
3	HGK
3	KGK
3	RHK
3	HHK
3	KHK
3	RIK
3	HIK
3	KIK
3	RLK
3	HLK
3	KLK
3	RKK
3	HKK
3	KKK
3	RMK
3	HMK
3	KMK
3	RFK
3	HFK
3	KFK
3	RPK
3	HPK
3	KPK
3	RSK
3	HSK
3	KSK
3	RTK
3	HTK
3	KTK
3	RWK
3	HWK
3	KWK
3	RYK
3	HYK
3	KYK
3	RVK
3	HVK
3	KVK
4	KAAK
4	KRAK
4	KNAK
4	KDAK
4	KCAK
4	KQAK
4	KEAK
4	KGAK
4	KHAK
4	KIAK
4	KLAK
4	KKAK
4	KMAK
4	KFAK
4	KPAK
4	KSAK
4	KTAK
4	KYAK
4	KVAK
4	KARK
4	KGRK
4	KSRK
4	KANK
4	KNNK
4	KDNK
4	KCNK
4	KQNK
4	KENK
4	KGNK
4	KINK
4	KLNK
4	KKNK
4	KPNK
4	KSNK
4	KTNK
4	KVNK
4	KADK
4	KNDK
4	KDDK
4	KCDK
4	KQDK
4	KGDK
4	KIDK
4	KLDK
4	KKDK
4	KPDK
4	KSDK
4	KTDK
4	KVDK
4	KACK
4	KNCK
4	KDCK
4	KCCK
4	KQCK
4	KECK
4	KGCK
4	KHCK
4	KICK
4	KLCK
4	KKCK
4	KMCK
4	KPCK
4	KSCK
4	KTCK
4	KVCK
4	KAQK
4	KNQK
4	KDQK
4	KCQK
4	KGQK
4	KIQK
4	KLQK
4	KPQK
4	KSQK
4	KTQK
4	KVQK
4	KAEK
4	KNEK
4	KCEK
4	KGEK
4	KIEK
4	KLEK
4	KPEK
4	KSEK
4	KTEK
4	KVEK
4	KAGK
4	KRGK
4	KNGK
4	KDGK
4	KCGK
4	KQGK
4	KEGK
4	KGGK
4	KHGK
4	KIGK
4	KLGK
4	KKGK
4	KMGK
4	KFGK
4	KPGK
4	KSGK
4	KTGK
4	KWGK
4	KYGK
4	KVGK
4	KAHK
4	KCHK
4	KGHK
4	KPHK
4	KSHK
4	KTHK
4	KVHK
4	KAIK
4	KNIK
4	KDIK
4	KCIK
4	KQIK
4	KEIK
4	KGIK
4	KIIK
4	KLIK
4	KKIK
4	KPIK
4	KSIK
4	KTIK
4	KVIK
4	KALK
4	KNLK
4	KDLK
4	KCLK
4	KQLK
4	KELK
4	KGLK
4	KILK
4	KLLK
4	KKLK
4	KPLK
4	KSLK
4	KTLK
4	KVLK
4	KAKK
4	KNKK
4	KDKK
4	KCKK
4	KGKK
4	KIKK
4	KLKK
4	KPKK
4	KSKK
4	KTKK
4	KVKK
4	KAMK
4	KCMK
4	KGMK
4	KPMK
4	KSMK
4	KTMK
4	KVMK
4	KAFK
4	KGFK
4	KSFK
4	KAPK
4	KNPK
4	KDPK
4	KCPK
4	KQPK
4	KEPK
4	KGPK
4	KHPK
4	KIPK
4	KLPK
4	KKPK
4	KMPK
4	KPPK
4	KSPK
4	KTPK
4	KVPK
4	KASK
4	KRSK
4	KNSK
4	KDSK
4	KCSK
4	KQSK
4	KESK
4	KGSK
4	KHSK
4	KISK
4	KLSK
4	KKSK
4	KMSK
4	KFSK
4	KPSK
4	KSSK
4	KTSK
4	KVSK
4	KATK
4	KNTK
4	KDTK
4	KCTK
4	KQTK
4	KETK
4	KGTK
4	KHTK
4	KITK
4	KLTK
4	KKTK
4	KMTK
4	KPTK
4	KSTK
4	KTTK
4	KVTK
4	KGWK
4	KAYK
4	KGYK
4	KAVK
4	KNVK
4	KDVK
4	KCVK
4	KQVK
4	KEVK
4	KGVK
4	KHVK
4	KIVK
4	KLVK
4	KKVK
4	KMVK
4	KPVK
4	KSVK
4	KTVK
4	KVVK
4	RAAR
4	RNAR
4	RDAR
4	RCAR
4	RGAR
4	RIAR
4	RLAR
4	RPAR
4	RSAR
4	RTAR
4	RVAR
4	RANR
4	RGNR
4	RADR
4	RGDR
4	RACR
4	RGCR
4	RGQR
4	RGER
4	RAGR
4	RNGR
4	RDGR
4	RCGR
4	RQGR
4	REGR
4	RGGR
4	RIGR
4	RLGR
4	RKGR
4	RPGR
4	RSGR
4	RTGR
4	RVGR
4	RAIR
4	RGIR
4	RALR
4	RGLR
4	RGKR
4	RAPR
4	RGPR
4	RSPR
4	RASR
4	RGSR
4	RPSR
4	RSSR
4	RVSR
4	RATR
4	RGTR
4	RAVR
4	RGVR
4	RSVR
4	HAAH
4	HNAH
4	HDAH
4	HCAH
4	HQAH
4	HEAH
4	HGAH
4	HHAH
4	HIAH
4	HLAH
4	HKAH
4	HMAH
4	HFAH
4	HPAH
4	HSAH
4	HTAH
4	HVAH
4	HGRH
4	HANH
4	HCNH
4	HGNH
4	HPNH
4	HSNH
4	HTNH
4	HVNH
4	HADH
4	HCDH
4	HGDH
4	HPDH
4	HSDH
4	HTDH
4	HVDH
4	HACH
4	HNCH
4	HDCH
4	HCCH
4	HGCH
4	HICH
4	HLCH
4	HPCH
4	HSCH
4	HTCH
4	HVCH
4	HAQH
4	HGQH
4	HPQH
4	HSQH
4	HAEH
4	HGEH
4	HSEH
4	HAGH
4	HRGH
4	HNGH
4	HDGH
4	HCGH
4	HQGH
4	HEGH
4	HGGH
4	HHGH
4	HIGH
4	HLGH
4	HKGH
4	HMGH
4	HFGH
4	HPGH
4	HSGH
4	HTGH
4	HYGH
4	HVGH
4	HAHH
4	HGHH
4	HSHH
4	HAIH
4	HCIH
4	HGIH
4	HPIH
4	HSIH
4	HTIH
4	HVIH
4	HALH
4	HCLH
4	HGLH
4	HPLH
4	HSLH
4	HTLH
4	HVLH
4	HAKH
4	HGKH
4	HPKH
4	HSKH
4	HAMH
4	HGMH
4	HSMH
4	HAFH
4	HGFH
4	HAPH
4	HNPH
4	HDPH
4	HCPH
4	HQPH
4	HGPH
4	HIPH
4	HLPH
4	HKPH
4	HPPH
4	HSPH
4	HTPH
4	HVPH
4	HASH
4	HNSH
4	HDSH
4	HCSH
4	HQSH
4	HESH
4	HGSH
4	HHSH
4	HISH
4	HLSH
4	HKSH
4	HMSH
4	HPSH
4	HSSH
4	HTSH
4	HVSH
4	HATH
4	HNTH
4	HDTH
4	HCTH
4	HGTH
4	HITH
4	HLTH
4	HPTH
4	HSTH
4	HTTH
4	HVTH
4	HGYH
4	HAVH
4	HNVH
4	HDVH
4	HCVH
4	HGVH
4	HIVH
4	HLVH
4	HPVH
4	HSVH
4	HTVH
4	HVVH
4	KAAR
4	KNAR
4	KDAR
4	KCAR
4	KQAR
4	KEAR
4	KGAR
4	KHAR
4	KIAR
4	KLAR
4	KKAR
4	KMAR
4	KPAR
4	KSAR
4	KTAR
4	KVAR
4	KGRR
4	KANR
4	KGNR
4	KPNR
4	KSNR
4	KTNR
4	KVNR
4	KADR
4	KGDR
4	KPDR
4	KSDR
4	KVDR
4	KACR
4	KCCR
4	KGCR
4	KPCR
4	KSCR
4	KTCR
4	KVCR
4	KAQR
4	KGQR
4	KSQR
4	KAER
4	KGER
4	KAGR
4	KRGR
4	KNGR
4	KDGR
4	KCGR
4	KQGR
4	KEGR
4	KGGR
4	KHGR
4	KIGR
4	KLGR
4	KKGR
4	KMGR
4	KFGR
4	KPGR
4	KSGR
4	KTGR
4	KVGR
4	KAHR
4	KGHR
4	KAIR
4	KGIR
4	KPIR
4	KSIR
4	KTIR
4	KVIR
4	KALR
4	KGLR
4	KPLR
4	KSLR
4	KTLR
4	KVLR
4	KAKR
4	KGKR
4	KSKR
4	KAMR
4	KGMR
4	KGFR
4	KAPR
4	KNPR
4	KDPR
4	KCPR
4	KGPR
4	KIPR
4	KLPR
4	KPPR
4	KSPR
4	KTPR
4	KVPR
4	KASR
4	KNSR
4	KDSR
4	KCSR
4	KQSR
4	KGSR
4	KISR
4	KLSR
4	KKSR
4	KPSR
4	KSSR
4	KTSR
4	KVSR
4	KATR
4	KNTR
4	KCTR
4	KGTR
4	KITR
4	KLTR
4	KPTR
4	KSTR
4	KTTR
4	KVTR
4	KAVR
4	KNVR
4	KDVR
4	KCVR
4	KGVR
4	KIVR
4	KLVR
4	KPVR
4	KSVR
4	KTVR
4	KVVR
4	KAAH
4	KRAH
4	KNAH
4	KDAH
4	KCAH
4	KQAH
4	KEAH
4	KGAH
4	KHAH
4	KIAH
4	KLAH
4	KKAH
4	KMAH
4	KFAH
4	KPAH
4	KSAH
4	KTAH
4	KYAH
4	KVAH
4	KARH
4	KGRH
4	KANH
4	KNNH
4	KDNH
4	KCNH
4	KGNH
4	KINH
4	KLNH
4	KPNH
4	KSNH
4	KTNH
4	KVNH
4	KADH
4	KNDH
4	KDDH
4	KCDH
4	KGDH
4	KIDH
4	KLDH
4	KPDH
4	KSDH
4	KTDH
4	KVDH
4	KACH
4	KNCH
4	KDCH
4	KCCH
4	KQCH
4	KECH
4	KGCH
4	KICH
4	KLCH
4	KKCH
4	KMCH
4	KPCH
4	KSCH
4	KTCH
4	KVCH
4	KAQH
4	KCQH
4	KGQH
4	KPQH
4	KSQH
4	KTQH
4	KVQH
4	KAEH
4	KCEH
4	KGEH
4	KPEH
4	KSEH
4	KTEH
4	KVEH
4	KAGH
4	KRGH
4	KNGH
4	KDGH
4	KCGH
4	KQGH
4	KEGH
4	KGGH
4	KHGH
4	KIGH
4	KLGH
4	KKGH
4	KMGH
4	KFGH
4	KPGH
4	KSGH
4	KTGH
4	KYGH
4	KVGH
4	KAHH
4	KGHH
4	KPHH
4	KSHH
4	KAIH
4	KNIH
4	KDIH
4	KCIH
4	KGIH
4	KIIH
4	KLIH
4	KPIH
4	KSIH
4	KTIH
4	KVIH
4	KALH
4	KNLH
4	KDLH
4	KCLH
4	KGLH
4	KILH
4	KLLH
4	KPLH
4	KSLH
4	KTLH
4	KVLH
4	KAKH
4	KCKH
4	KGKH
4	KPKH
4	KSKH
4	KTKH
4	KVKH
4	KAMH
4	KCMH
4	KGMH
4	KPMH
4	KSMH
4	KTMH
4	KVMH
4	KAFH
4	KGFH
4	KSFH
4	KAPH
4	KNPH
4	KDPH
4	KCPH
4	KQPH
4	KEPH
4	KGPH
4	KHPH
4	KIPH
4	KLPH
4	KKPH
4	KMPH
4	KPPH
4	KSPH
4	KTPH
4	KVPH
4	KASH
4	KNSH
4	KDSH
4	KCSH
4	KQSH
4	KESH
4	KGSH
4	KHSH
4	KISH
4	KLSH
4	KKSH
4	KMSH
4	KFSH
4	KPSH
4	KSSH
4	KTSH
4	KVSH
4	KATH
4	KNTH
4	KDTH
4	KCTH
4	KQTH
4	KETH
4	KGTH
4	KITH
4	KLTH
4	KKTH
4	KMTH
4	KPTH
4	KSTH
4	KTTH
4	KVTH
4	KAYH
4	KGYH
4	KAVH
4	KNVH
4	KDVH
4	KCVH
4	KQVH
4	KEVH
4	KGVH
4	KIVH
4	KLVH
4	KKVH
4	KMVH
4	KPVH
4	KSVH
4	KTVH
4	KVVH
4	RAAK
4	RNAK
4	RDAK
4	RCAK
4	RQAK
4	REAK
4	RGAK
4	RHAK
4	RIAK
4	RLAK
4	RKAK
4	RMAK
4	RPAK
4	RSAK
4	RTAK
4	RVAK
4	RGRK
4	RANK
4	RGNK
4	RPNK
4	RSNK
4	RTNK
4	RVNK
4	RADK
4	RGDK
4	RPDK
4	RSDK
4	RVDK
4	RACK
4	RCCK
4	RGCK
4	RPCK
4	RSCK
4	RTCK
4	RVCK
4	RAQK
4	RGQK
4	RSQK
4	RAEK
4	RGEK
4	RAGK
4	RRGK
4	RNGK
4	RDGK
4	RCGK
4	RQGK
4	REGK
4	RGGK
4	RHGK
4	RIGK
4	RLGK
4	RKGK
4	RMGK
4	RFGK
4	RPGK
4	RSGK
4	RTGK
4	RVGK
4	RAHK
4	RGHK
4	RAIK
4	RGIK
4	RPIK
4	RSIK
4	RTIK
4	RVIK
4	RALK
4	RGLK
4	RPLK
4	RSLK
4	RTLK
4	RVLK
4	RAKK
4	RGKK
4	RSKK
4	RAMK
4	RGMK
4	RGFK
4	RAPK
4	RNPK
4	RDPK
4	RCPK
4	RGPK
4	RIPK
4	RLPK
4	RPPK
4	RSPK
4	RTPK
4	RVPK
4	RASK
4	RNSK
4	RDSK
4	RCSK
4	RQSK
4	RGSK
4	RISK
4	RLSK
4	RKSK
4	RPSK
4	RSSK
4	RTSK
4	RVSK
4	RATK
4	RNTK
4	RCTK
4	RGTK
4	RITK
4	RLTK
4	RPTK
4	RSTK
4	RTTK
4	RVTK
4	RAVK
4	RNVK
4	RDVK
4	RCVK
4	RGVK
4	RIVK
4	RLVK
4	RPVK
4	RSVK
4	RTVK
4	RVVK
4	RAAH
4	RNAH
4	RDAH
4	RCAH
4	RQAH
4	REAH
4	RGAH
4	RIAH
4	RLAH
4	RKAH
4	RMAH
4	RPAH
4	RSAH
4	RTAH
4	RVAH
4	RANH
4	RGNH
4	RSNH
4	RADH
4	RGDH
4	RSDH
4	RACH
4	RCCH
4	RGCH
4	RPCH
4	RSCH
4	RTCH
4	RVCH
4	RAQH
4	RGQH
4	RAEH
4	RGEH
4	RAGH
4	RNGH
4	RDGH
4	RCGH
4	RQGH
4	REGH
4	RGGH
4	RHGH
4	RIGH
4	RLGH
4	RKGH
4	RMGH
4	RFGH
4	RPGH
4	RSGH
4	RTGH
4	RVGH
4	RGHH
4	RAIH
4	RGIH
4	RSIH
4	RALH
4	RGLH
4	RSLH
4	RAKH
4	RGKH
4	RAMH
4	RGMH
4	RGFH
4	RAPH
4	RCPH
4	RGPH
4	RPPH
4	RSPH
4	RTPH
4	RVPH
4	RASH
4	RNSH
4	RDSH
4	RCSH
4	RGSH
4	RISH
4	RLSH
4	RPSH
4	RSSH
4	RTSH
4	RVSH
4	RATH
4	RCTH
4	RGTH
4	RPTH
4	RSTH
4	RTTH
4	RVTH
4	RAVH
4	RCVH
4	RGVH
4	RPVH
4	RSVH
4	RTVH
4	RVVH
4	HAAK
4	HRAK
4	HNAK
4	HDAK
4	HCAK
4	HQAK
4	HEAK
4	HGAK
4	HHAK
4	HIAK
4	HLAK
4	HKAK
4	HMAK
4	HFAK
4	HPAK
4	HSAK
4	HTAK
4	HYAK
4	HVAK
4	HARK
4	HGRK
4	HANK
4	HNNK
4	HDNK
4	HCNK
4	HGNK
4	HINK
4	HLNK
4	HPNK
4	HSNK
4	HTNK
4	HVNK
4	HADK
4	HNDK
4	HDDK
4	HCDK
4	HGDK
4	HIDK
4	HLDK
4	HPDK
4	HSDK
4	HTDK
4	HVDK
4	HACK
4	HNCK
4	HDCK
4	HCCK
4	HQCK
4	HECK
4	HGCK
4	HICK
4	HLCK
4	HKCK
4	HMCK
4	HPCK
4	HSCK
4	HTCK
4	HVCK
4	HAQK
4	HCQK
4	HGQK
4	HPQK
4	HSQK
4	HTQK
4	HVQK
4	HAEK
4	HCEK
4	HGEK
4	HPEK
4	HSEK
4	HTEK
4	HVEK
4	HAGK
4	HRGK
4	HNGK
4	HDGK
4	HCGK
4	HQGK
4	HEGK
4	HGGK
4	HHGK
4	HIGK
4	HLGK
4	HKGK
4	HMGK
4	HFGK
4	HPGK
4	HSGK
4	HTGK
4	HYGK
4	HVGK
4	HAHK
4	HGHK
4	HPHK
4	HSHK
4	HAIK
4	HNIK
4	HDIK
4	HCIK
4	HGIK
4	HIIK
4	HLIK
4	HPIK
4	HSIK
4	HTIK
4	HVIK
4	HALK
4	HNLK
4	HDLK
4	HCLK
4	HGLK
4	HILK
4	HLLK
4	HPLK
4	HSLK
4	HTLK
4	HVLK
4	HAKK
4	HCKK
4	HGKK
4	HPKK
4	HSKK
4	HTKK
4	HVKK
4	HAMK
4	HCMK
4	HGMK
4	HPMK
4	HSMK
4	HTMK
4	HVMK
4	HAFK
4	HGFK
4	HSFK
4	HAPK
4	HNPK
4	HDPK
4	HCPK
4	HQPK
4	HEPK
4	HGPK
4	HHPK
4	HIPK
4	HLPK
4	HKPK
4	HMPK
4	HPPK
4	HSPK
4	HTPK
4	HVPK
4	HASK
4	HNSK
4	HDSK
4	HCSK
4	HQSK
4	HESK
4	HGSK
4	HHSK
4	HISK
4	HLSK
4	HKSK
4	HMSK
4	HFSK
4	HPSK
4	HSSK
4	HTSK
4	HVSK
4	HATK
4	HNTK
4	HDTK
4	HCTK
4	HQTK
4	HETK
4	HGTK
4	HITK
4	HLTK
4	HKTK
4	HMTK
4	HPTK
4	HSTK
4	HTTK
4	HVTK
4	HAYK
4	HGYK
4	HAVK
4	HNVK
4	HDVK
4	HCVK
4	HQVK
4	HEVK
4	HGVK
4	HIVK
4	HLVK
4	HKVK
4	HMVK
4	HPVK
4	HSVK
4	HTVK
4	HVVK
4	HAAR
4	HNAR
4	HDAR
4	HCAR
4	HQAR
4	HEAR
4	HGAR
4	HIAR
4	HLAR
4	HKAR
4	HMAR
4	HPAR
4	HSAR
4	HTAR
4	HVAR
4	HANR
4	HGNR
4	HSNR
4	HADR
4	HGDR
4	HSDR
4	HACR
4	HCCR
4	HGCR
4	HPCR
4	HSCR
4	HTCR
4	HVCR
4	HAQR
4	HGQR
4	HAER
4	HGER
4	HAGR
4	HNGR
4	HDGR
4	HCGR
4	HQGR
4	HEGR
4	HGGR
4	HHGR
4	HIGR
4	HLGR
4	HKGR
4	HMGR
4	HFGR
4	HPGR
4	HSGR
4	HTGR
4	HVGR
4	HGHR
4	HAIR
4	HGIR
4	HSIR
4	HALR
4	HGLR
4	HSLR
4	HAKR
4	HGKR
4	HAMR
4	HGMR
4	HGFR
4	HAPR
4	HCPR
4	HGPR
4	HPPR
4	HSPR
4	HTPR
4	HVPR
4	HASR
4	HNSR
4	HDSR
4	HCSR
4	HGSR
4	HISR
4	HLSR
4	HPSR
4	HSSR
4	HTSR
4	HVSR
4	HATR
4	HCTR
4	HGTR
4	HPTR
4	HSTR
4	HTTR
4	HVTR
4	HAVR
4	HCVR
4	HGVR
4	HPVR
4	HSVR
4	HTVR
4	HVVR
5	KAAAK
5	KGAAK
5	KPAAK
5	KSAAK
5	KTAAK
5	KVAAK
5	KGNAK
5	KGDAK
5	KGCAK
5	KAGAK
5	KNGAK
5	KDGAK
5	KCGAK
5	KGGAK
5	KIGAK
5	KLGAK
5	KPGAK
5	KSGAK
5	KTGAK
5	KVGAK
5	KGIAK
5	KGLAK
5	KAPAK
5	KGPAK
5	KASAK
5	KGSAK
5	KATAK
5	KGTAK
5	KAVAK
5	KGVAK
5	KGANK
5	KAGNK
5	KGGNK
5	KGADK
5	KAGDK
5	KGGDK
5	KGACK
5	KAGCK
5	KGGCK
5	KGGQK
5	KGGEK
5	KAAGK
5	KNAGK
5	KDAGK
5	KCAGK
5	KGAGK
5	KIAGK
5	KLAGK
5	KPAGK
5	KSAGK
5	KTAGK
5	KVAGK
5	KANGK
5	KGNGK
5	KADGK
5	KGDGK
5	KACGK
5	KGCGK
5	KGQGK
5	KGEGK
5	KAGGK
5	KNGGK
5	KDGGK
5	KCGGK
5	KQGGK
5	KEGGK
5	KGGGK
5	KIGGK
5	KLGGK
5	KKGGK
5	KPGGK
5	KSGGK
5	KTGGK
5	KVGGK
5	KAIGK
5	KGIGK
5	KALGK
5	KGLGK
5	KGKGK
5	KAPGK
5	KGPGK
5	KSPGK
5	KASGK
5	KGSGK
5	KPSGK
5	KSSGK
5	KVSGK
5	KATGK
5	KGTGK
5	KAVGK
5	KGVGK
5	KSVGK
5	KGAIK
5	KAGIK
5	KGGIK
5	KGALK
5	KAGLK
5	KGGLK
5	KGGKK
5	KAAPK
5	KGAPK
5	KAGPK
5	KGGPK
5	KSGPK
5	KGSPK
5	KAASK
5	KGASK
5	KAGSK
5	KGGSK
5	KPGSK
5	KSGSK
5	KVGSK
5	KGPSK
5	KGSSK
5	KGVSK
5	KAATK
5	KGATK
5	KAGTK
5	KGGTK
5	KAAVK
5	KGAVK
5	KAGVK
5	KGGVK
5	KSGVK
5	KGSVK
5	RGGAR
5	RGAGR
5	RAGGR
5	RGGGR
5	HAAAH
5	HGAAH
5	HAGAH
5	HGGAH
5	HPGAH
5	HSGAH
5	HGPAH
5	HGSAH
5	HGGCH
5	HAAGH
5	HGAGH
5	HPAGH
5	HSAGH
5	HGCGH
5	HAGGH
5	HCGGH
5	HGGGH
5	HPGGH
5	HSGGH
5	HTGGH
5	HVGGH
5	HAPGH
5	HGPGH
5	HASGH
5	HGSGH
5	HGTGH
5	HGVGH
5	HGAPH
5	HAGPH
5	HGGPH
5	HGASH
5	HAGSH
5	HGGSH
5	HGGTH
5	HGGVH
5	KAAAR
5	KGAAR
5	KAGAR
5	KGGAR
5	KSGAR
5	KGSAR
5	KAAGR
5	KGAGR
5	KSAGR
5	KAGGR
5	KGGGR
5	KPGGR
5	KSGGR
5	KTGGR
5	KVGGR
5	KGPGR
5	KASGR
5	KGSGR
5	KGTGR
5	KGVGR
5	KGGPR
5	KGASR
5	KAGSR
5	KGGSR
5	KGGTR
5	KGGVR
5	KAAAH
5	KGAAH
5	KSAAH
5	KGCAH
5	KAGAH
5	KCGAH
5	KGGAH
5	KPGAH
5	KSGAH
5	KTGAH
5	KVGAH
5	KGPAH
5	KASAH
5	KGSAH
5	KGTAH
5	KGVAH
5	KGGNH
5	KGGDH
5	KGACH
5	KAGCH
5	KGGCH
5	KAAGH
5	KCAGH
5	KGAGH
5	KPAGH
5	KSAGH
5	KTAGH
5	KVAGH
5	KGNGH
5	KGDGH
5	KACGH
5	KGCGH
5	KAGGH
5	KNGGH
5	KDGGH
5	KCGGH
5	KGGGH
5	KIGGH
5	KLGGH
5	KPGGH
5	KSGGH
5	KTGGH
5	KVGGH
5	KGIGH
5	KGLGH
5	KAPGH
5	KGPGH
5	KASGH
5	KGSGH
5	KSSGH
5	KATGH
5	KGTGH
5	KAVGH
5	KGVGH
5	KGGIH
5	KGGLH
5	KGAPH
5	KAGPH
5	KGGPH
5	KAASH
5	KGASH
5	KAGSH
5	KGGSH
5	KSGSH
5	KGSSH
5	KGATH
5	KAGTH
5	KGGTH
5	KGAVH
5	KAGVH
5	KGGVH
5	RAAAK
5	RGAAK
5	RAGAK
5	RGGAK
5	RSGAK
5	RGSAK
5	RAAGK
5	RGAGK
5	RSAGK
5	RAGGK
5	RGGGK
5	RPGGK
5	RSGGK
5	RTGGK
5	RVGGK
5	RGPGK
5	RASGK
5	RGSGK
5	RGTGK
5	RGVGK
5	RGGPK
5	RGASK
5	RAGSK
5	RGGSK
5	RGGTK
5	RGGVK
5	RGAAH
5	RAGAH
5	RGGAH
5	RAAGH
5	RGAGH
5	RAGGH
5	RGGGH
5	RSGGH
5	RGSGH
5	RGGSH
5	HAAAK
5	HGAAK
5	HSAAK
5	HGCAK
5	HAGAK
5	HCGAK
5	HGGAK
5	HPGAK
5	HSGAK
5	HTGAK
5	HVGAK
5	HGPAK
5	HASAK
5	HGSAK
5	HGTAK
5	HGVAK
5	HGGNK
5	HGGDK
5	HGACK
5	HAGCK
5	HGGCK
5	HAAGK
5	HCAGK
5	HGAGK
5	HPAGK
5	HSAGK
5	HTAGK
5	HVAGK
5	HGNGK
5	HGDGK
5	HACGK
5	HGCGK
5	HAGGK
5	HNGGK
5	HDGGK
5	HCGGK
5	HGGGK
5	HIGGK
5	HLGGK
5	HPGGK
5	HSGGK
5	HTGGK
5	HVGGK
5	HGIGK
5	HGLGK
5	HAPGK
5	HGPGK
5	HASGK
5	HGSGK
5	HSSGK
5	HATGK
5	HGTGK
5	HAVGK
5	HGVGK
5	HGGIK
5	HGGLK
5	HGAPK
5	HAGPK
5	HGGPK
5	HAASK
5	HGASK
5	HAGSK
5	HGGSK
5	HSGSK
5	HGSSK
5	HGATK
5	HAGTK
5	HGGTK
5	HGAVK
5	HAGVK
5	HGGVK
5	HGAAR
5	HAGAR
5	HGGAR
5	HAAGR
5	HGAGR
5	HAGGR
5	HGGGR
5	HSGGR
5	HGSGR
5	HGGSR
6	KGGGAK
6	KGGAGK
6	KGAGGK
6	KAGGGK
6	KGGGGK
6	KGGGGH
6	HGGGGK
