# Supplementary material for: Uncovering a Hub Signaling Pathway of Antimicrobial-Antifungal-Anticancer Peptides’ Axis on Short Cationic Peptides via Network Pharmacology Study
Source: Int J Mol Sci. 2022 Feb 12;23(4):2055. doi: 10.3390/ijms23042055 (PMC8875113; doi:10.3390/ijms23042055)
Supplement: Supplementary file 1 [file ijms-23-02055-s001.zip › Supplementary Table S10.csv]

The number of 245 fungal-related targets from TTD and OMIM
5LOX
TPSAB1
CXCR2
FASN
NFKB
TOP2
RAB9A
HDNA
NDY5R
VATPASEA
HPH
LIP
PDE
IMD21
CLEC7A
IMD31C
IL1B
NLRP3
CGDX
STAT1
IMD41
CANDF2
SYK
CYP51A1
CARD9
IMD67
IMD35
IMD13
CD36
TLR4
IKBKB
HGD
SCARF1
CLEC4E
CGD4
CGD1
CGD2
LAD3
CGD3
IMD15B
IMD19
IMD23
CANDF9
IMD58
IMD64
NAD
PEX2
CX3CR1
PTX3
IL17A
DOCK8
CLEC6A
HIES1
PPKB
IBD1
EDAID1
SCIDX1
HIES2
CANDF4
IMD51
MIRAGE
ARCI13
IMD57
HIES3
CANDF1
DAO
TREM1
CHIT1
GSTZ1
IL17RA
TOMM70
DEFB1
MYD88
ATF3
NIPBL
MCCC1
NDE1
CLEC4D
NUDC
IL17RC
JAGN1
ZG16
CDLS1
KIDAD
NDNC1
BCPM
MCLDS
BTHS
IPEX
NEPPK
IMD33
ABS1
SCN1
CSID
EV1
GSD1B
VICIS
SIOD
PNPOD
IMD25
SCN3
EDAID2
IMD68
IIAE2
C1QD
TIIAC
SCN5
IMD8
CVID10
IMD17
IMD22
ADMIO1
TTD3
CVID13
IMD55
IIAE8
IMD15A
HIES5
IMD73B
CARP
STAT3
DPP4
PSEN1
CSNK2A1
CSNK2A2
CDC27
CR1
GJB2
METAP2
SPO11
PSME3
SUOX
NDUFAF1
FUCA2
GATA2
HTN3
IL8
DIO1
MRC1
NOS2
RAD51
PI3
SV2A
CD3D
PRAF2
MTATP6
MTTK
ITGB2
BRCA2
PDCD1
MEF2A
THBS4
PSEN2
CCR5
NCF4
CHI3L1
PAFAH1B1
TREH
HCCS
WAS
PARG
AP1G2
SLC25A15
SEMA3A
ARFGEF1
NEK1
NIT1
DOP1B
STK4
NGB
MFHAS1
IL23A
PRG2
UBR1
OIP5
CHIA
SLURP1
DICER1
APTX
OPA3
CLEC1A
POMGNT1
PYCARD
TTC1
DNAJC7
S1PR1
DEFB4A
SC5D
EGR3
GOLGA2
GOLGA3
RAD51B
TLR2
TGOLN2
PAPSS1
DGAT2
TOMM7
SLC25A2
PGLYRP2
SETX
AKR7A3
NMRK1
ITGB1BP3
NLRP10
MAVS
CCDC28B
MOGAT1
LRSAM1
YARS2
DOHH
UBE1L2
CASD1
SLC39A2
SLC39A3
CLEC9A
TMEM70
SLX4
NTMT1
BBIP1
CHCHD3
TTC19
ADGB
TTC28
DENND2D
MMS22L
TMA7
C11ORF54
TMX3
PAXX
UNK
UBTD1
WDR12
TRIM62
FOPNL
YBEY
PSMG4
SIDT2
ARMC9
C10ORF99
TMTC4
MEI4
REC114
EXO5
NEK10
DNPH1
