# Supplementary material for: Uncovering a Hub Signaling Pathway of Antimicrobial-Antifungal-Anticancer Peptides’ Axis on Short Cationic Peptides via Network Pharmacology Study
Source: Int J Mol Sci. 2022 Feb 12;23(4):2055. doi: 10.3390/ijms23042055 (PMC8875113; doi:10.3390/ijms23042055)
Supplement: Supplementary file 1 [file ijms-23-02055-s001.zip › Supplementary Table S11.csv]

The number of 81 AMPs - AFPs axis
HIGGK
HCIK
HICK
HTIK
HITK
HVTK
KICH
KCIH
KIIK
KVIK
KIVK
KPIK
KVCH
KPVK
KVPK
KSIH
KVTH
KGIK
HIIK
KIPK
HVCK
HCVK
HVIK
KAIH
KIVH
HPIK
KVIR
RVIK
HVVK
RVVK
HLCK
HCLK
RVCH
KLCH
KVLK
RVLK
KSFK
KFSK
KFGK
KAFK
RAIK
KAIR
RITK
RSIK
RISK
KLCK
KCLK
KALK
KLGGK
KIGK
KGGIK
KVGGK
KAIGK
KILK
KCVK
KVVK
KGIGK
KAGVK
KVSGK
KIGGK
KVCK
KICK
KVGSK
KCIK
KITK
KVTK
KIAGK
KMVK
HCMK
HVCR
KTLK
KAGLK
KSVGK
KTVK
KAGIK
RCVK
KTIK
RTIK
HMCK
KMCH
KCMH
