# Supplementary material for: Uncovering a Hub Signaling Pathway of Antimicrobial-Antifungal-Anticancer Peptides’ Axis on Short Cationic Peptides via Network Pharmacology Study
Source: Int J Mol Sci. 2022 Feb 12;23(4):2055. doi: 10.3390/ijms23042055 (PMC8875113; doi:10.3390/ijms23042055)
Supplement: Supplementary file 1 [file ijms-23-02055-s001.zip › Supplementary Table S12.xlsx]

## Sheet: Sheet1
The number of 4,245 cancer-related targets from both TTD and OMIM
EGFR
FGFR1
PDF
PLPRO
JAK1
JAK2
ACHE
AKR1B1
5LOX
CA1
CA2
CA4
HER2
ERBB4
ESR
FGFR2
FLT3
HDAC1
INSR
LCK
MMP1
MMP2
MAOA
PDE5A
PDGFRA
RET
SRC
BRAF
MTOR
TRKA
ABL
ATK
KIT
KDR
ALK
AR
CYP19A1
CB2
CA6
CA14
PRSS1
F2
F7
F10
CDK4
CDK6
AKR1C3
ESR2
FSHR
FYN
CCKBR
NR3C1
GCP2
GSK3A
HSP90A
IGF1R
MMP7
MC4R
MAOB
ABCB1
TRKC
OPRS1
ODC1
PIK3CA
PIK3CD
PIK3CG
PLG
PDGFRB
PARP1
COX1
PRKCG
MET
ROS1
RRM2
AMD1
SMO
S1PR1
CYP11B1
S17AH
STS
TK1
STYK
PLAU
VDR
HTR2A
ACACB
ADORA2A
ADRB2
AOX1
ALPL
APP
BCL2
ABCG2
CD22
CD19
TRKB
CXCR2
CXCR4
CB1
CD38
CTLA4
DHFR
TOP1
TOP2B
D2R
D3R
D4R
EPOR
FXR
FASN
ATP4A
NMDAR2B
GCSFR
IDO1
IFNG
IL4R
IL1B
CD20
NGFR
MR
CHRM1
MOP
ODF
PGR
PRKCA
F2R
NQO2
RXRG
SERT
STAT3
ATPA1
TACR1
CD4
TERT
TSPO
TNF
TYR
AXL
KCNH2
SCN5A
XDH
CD80
ADORA2B
ADRA1A
AT3
BDKRB2
TXNRD1
D5R
EDNRA
EDNRB
EEF2K
FGF2
FOLR1
GABBR
FDPS
CSF2RA
GNRHR
CSF3
CSF2
GHSR
GUCY2C
HB
IMPDH1
ICAM1
IFNGR2
IFNA2
IFNB1
IL12B
IL2
LEPR
LDLR
LHCGR
CD33
CHRNA7
NET
NFKB
IDH1
CELA1
PIGF
PDL1
PD1
PTGER2
COX2
SSTR1
SSTR2
SSTR3
SSTR5
CD3E
TSHR
TLR7
TGFB1
TRPV1
VEGFA
VEGFB
CACNA1G
CACNA1H
CACNA2D1
SCN10A
MEK1
MEK2
IMPDH2
EIF4A
BCRABL
ADRA1D
CTNNB1
DPYD
TOP2
GPR119
IL11RA
GNRH1
MRM2
SRD5A
SPTATPASE
CD28
PRDX5
TYMS
CGM1
UL30
TNFRSF8
MCL1
RIR
CS1
ANO
GCS
SLC19A1
ESRR
TUBB1
PLAUR
MAP
SLC46A1
ROCK1
SLC47A1
HDNA
HA
SAM
HDAC6
CYP3A4
CA9
FGFR3
GSK3B
HDAC2
MMP13
MMP9
AKT1
ADAM17
FLT1
VEGF
ACAT1
ADORA3
TEK
AURKB
AURKC
CSNK2A1
CTSK
CHK1
CCKAR
CDK1
CDK2
CDK9
EPHB4
ERK2
HDAC4
MMP12
MAPK3
SIRT1
NOS2
PLK1
PREP
NQO1
AKT3
RARA
S6K1
P38A
TGFBR1
MDM2
FLT4
SCN9A
WEE1
YES
ANGPT1
ANGPT2
BIRC5
BCLW
BCLXL
ATM
CCR2
CASP3
CTSL
CTSS
CD40
TP53
CDK7
DNMT1
DNMT3B
PRKDC
DUSP1
SERPINE1
EZH2
EPHB2
ERBB3
FGFR4
FN1
FAK
GCR
HGF
ITGAV
ITGB1
IL2RB
IL18
KIF11
LSD
MPIP2
RON
ADAM10
MME
P2RY2
PIK3CB
FAP
PTGER4
KLK3
PRKCB
PTP1B
ROCK2
PIN1
RAD53
PIM1
SGK1
SPHK1
TLR3
TLR4
TRAILR1
TRAILR2
TGFB2
JTK8
XIAP
ACVRL1
APEX1
LPA
FAS
BSG
BRDT
BRD2
BRD3
BRD4
S100A9
CD66E
CASP9
BIRC2
BIRC3
CNTF
CLUSTERIN
MPS1
UBE2T
EFGR
HSP90B1
EPHA2
EPHA3
XPO1
ERK1
FTASE
CCND1
GAST
GRPR
GLIPR1
GART
NRAS
HIF1A
IL13RA2
IL1A
IL10
IL21
LTF
LTB4R
LTBR
CSF1R
MKNK2
MKNK1
MAPKAPK2
MAGEA1
STEAP1
MYC
NGF
NRF2
CD134
SELP
P2RX7
P2RY6
PAK4
PI4KA
PDPK1
HBEGF
RAF
PPP2CA
FRP1
SSTR4
SPHK2
OX40
TGFBR2
CD40LG
TNFSF10
TLR2
TLR9
TRPV6
TNFR1
VWF
WT1
OGDH
CD276
BS
CD27L
SLC44A4
CGB
IGF2R
CD55
CTGF
P105
DUT
ELF4EBP
EGFR8
EGFL7
GS
HSP70
HSP90B
EPAS1
ITGA2
ITGA5
ITGB3
IFNAR1
IL15RA
IL23R
MELK
MSLN
MUC1
MYCBP
ROR1
NOTCH2
NOTCH3
NCL
MDM4
CDH3
PRLR
ACPP
RNF43
SEMA4D
CD27
TNC
TXN
F3
TLR5
TLR6
TF
DDX5
MSMB
MAGEC1
GPA33
CLDN18
DLL4
DKK3
ENG
CD44
FACT
FUT3
GGTASE1
GLS
GPC3
HSP27
HIF2A
CD37
CD47
LOXL2
MAGEA3
MAGEA4
MAGEC2
L1CAM
NKG2A
RORG
NPM1
TPBG
MUC16
PDDX5
PDGFA
PTEFB
PORCN
RSPO3
SLC5A5
SLC39A6
SPTBN1
CD3G
TFF1
TUSC2
EPCAM
NEDD8
GLA
NYESO1
DLL3
CD248
IGF1
IGF2
JNK
LAG3
KISS1
MKRAS
KLRK1
OGFR
PAKT
PD2
PROM1
CRBN
TMEM97
SLITRK6
CD8
MTORC2
ACT
ARG
DPOL
RNAP2
FGFR3-TACC3
GNEF
HIAP
MTORC1
NAE
PSCA
SOAT
GD2
MIR34
FRD
HDNAMIN
PG
HDAC8
CASP8
CTSB
CTSF
HDAC10
CTSV
ENPP2
PDHK1
PAR2
BCRABL T315I
P450
HSPB1
KISS1R
ABCB4
MAN2A1
HRAS
ACKR3
CYP46A1
P2RY11
P2RY4
MSI2
PLA
FNTB
MAP3K8
JNK2
MPIP1
MPIP3
NCOA3
PRKCZ
ACK1
BMPR2
HPH2
IKKA
ILK
PLK2
PRKCI
RHO
ATAD2
CCNA2
CCNE1
CARM1
KRAS
LGR5
KDM5B
PBK
ATIC
PRKD1
RACK1
RCVRN
S100A4
BRCA2
GCLM
IL13RA1
MLTK
COT
S1PR3
CTCFL
DDEFL1
SNCG
CX50
RHBDF2
MPHOSPH1
LAMC2
SGO1
BAGE
MAGEA2
NGEP
PAGE5
LSM1
MIR191
IL2R
NAC
PDE1
5HTR
ADRA2
CA
DNMT
HDAC
IFNA
MAP3K
PDGFR
CAC
MEK
MDR
CHRM
NMDAR
OPR
RAR
PTK
VEFGR
HYAL
MAO
PARP
ROCK
SP
V1R
NAV
ACH
AMCG
CIC
EMBP
HS
NKA
PAM
PTGR
TAG72
KCNQ
BET
CASP
NCAM
PRKC
S6K
P38
TNKS
CTR
CDK
TOP
DR
FGFR
HLAA02/AFP
IFNR
MMP
PLC
PK
RXR
PP2A
TLR
NGCGM3
AHR
CSK
CSNK2
CC
CRF
FGF
FKBP
GALT
ICH
JAK
STAT
LYA
NA
PCC
REC
RNASE
STK
ST
SBC
TCR
THR
TUBP
WNT
CDE
MGT
PGP
PMH
POL
ADCY
TMET
FAPP
PPTF
CA12
TNFSF13B
IL12
FGF23
AURKA
HAMP
LTA
TNFRSF12A
PTK6
APRIL
TNFRSF18
TNFRSF13C
CD137
PKM
TSG101
TWEAK
TNFRSF17
TNFRSF13B
VHL
TPT1
ST14
LATS2
ERAP1
FASLG
KLK8
NM23H1
RANK
TNFAIP3
CD178
CD258
CD270
IL32
LTB
TNFSF15
RHCG
PLXDC1
TRIM59
TNFR2
TP53BP1
PINX1
FAT1
PRAME
TNOX
TNFA
TUSC
KH1
TAP
IFNAR2
PTGFR
LTB4R2
ROR2
IRAK4
EFGR8
HSP9OB
ENPP3
PFKFB3
PTK7
TACC3
KDM4C
LRP
LR
DDR1
LDHA
UBE3A
TPX2
NEK1
NEDD9
LDH
RBPJ
SCCA1
TORC1
HCAP
CD24
MG7
HLAA2
AFP
S1PR
SSTR
HDGC
TOC
BROVCA1
CRCS1
BROVCA2
BROVCA3
SLC45A3
PRNCR1
LUCAT1
CRC
HLRCC
NMTC1
HMPS1
MMRCS1
HNPCC2
CRCS3
CRCS10
ODCRCS
HNPCC6
FCTCS
CRCS12
HPCX1
NMTC3
HPC8
HPC7
CRCS2
CRCS5
CRCS6
CRCS7
CRCS8
CRCS9
CRCS11
CT45A2
CT45A3
CT45A4
CT45A5
CT45A6
CTAG1B
CT45A1
BRINP1
CTAG3
BLCAP
SDCCAG8
BLACAT1
SCHLAP1
PCAT2
CASC8
CASC21
CASC19
CASC11
CCAT1
ALDH2
CHEK2
NMTC2
PAIS
HPC1
HPC9
HPC12
HPC13
SQTL3
HNPCC8
BROVCA4
PNCA4
HNPCC4
HNPCC5
HNPCC7
HPC2
NMTC4
NMTC5
SSPCS
CAPOK
PNCA5
MMRCS2
MMRCS3
MMRCS4
HPCX2
OVCAS1
LNCR1
HPC5
HPC10
HPC11
HPC14
HPC15
LNCR3
LNCR4
LNCR5
BRCA1
DCC
STEAP2
ANO7
TFDP3
CT47A1
CT47A2
CT47A3
CT47A4
CT47A5
CT47A6
CT47A7
CT47A8
CT47A9
CT47A10
CT47B1
EEF1A1
MCC
MYCL
FGF4
LCO
SEMG1
PASD1
FUNDC2
CD82
PTPRJ
DAB2
TUSC3
GPR68
PTEN
ARMCX1
ARMCX2
ARMCX3
CTAG2
LDOC1
CT47A11
CTAG1A
STARD8
DPH1
SLC43A1
HIC1
ITGA9
DLEC1
SYT7
DLC1
INTS6
AKAP13
BCAR3
2021-12-01
PCA3
NCOA6
PBOV1
CADM1
HID1
MBOAT7
BRMS1
CASC3
DCD
CDK2AP1
VWA5A
BCAR1
BCAS1
RNF139
ORAOV1
NDC80
RHOBTB2
CCAR2
TCIM
HIC2
IGF2BP3
NEMF
BLID
AKIP1
AGR3
FAM84B
ARID4B
PCAT4
STARD13
TBC1D3B
PDZD2
ANKRD30A
AGPAT9
CENPW
HEPN1
TMPRSS11A
ECRG4
USHBP1
VOPP1
GAEC1
MSMP
HULC
MED19
MACC1
CASC2
GLDN
ALKBH3
CHD1L
LRRC26
BCAR4
KCMF1
COLCA1
COLCA2
PCAT1
FALEC
GACAT2
GACAT3
SLC38A9
NBAT1
C4ORF46
PCAT29
FAM168A
ANKRD30B
ASAP3
CASC15
MYCT1
TMEM8B
CASC1
ERGIC3
CWC27
SPINK7
UCA1
PCAT18
LINC01488
COX6B2
PCAT19
VWA2
ENTR1
KIAA1211
LINC00958
BRMS1L
CCDC33
LETMD1
MLH1
CDH1
MSH2
APC
CDKN2A
LFS
LFL
AT
ATA
KRAS1P
PMS2
MSH6
PALB2
ESR1
TGCT
ERBB2
FAP1
RCC
NRC1
RAD51C
MLH3
ELAC2
CMM1
GLM1
GLM
CWS1
LDD
SMAD4
FH
FH1
STK11
MSR1
RAD51
RB1
PJS
CD274
MRTES
PPARG
MUTYH
NFKB1
FHIT
FRA3B
MTORC
HOXB13
RAD51D
KGFR
BUB1
SPOP
FANCS
FANCA
RASSF1
FBXW7
FOXA1
PARK2
NBN
BAP1
PKM1
CDKN1B
HABP2
PTGS2
AXIN2
DAB2IP
NBLST1
RUNX1
SOX4
SEC23B
VHLS
BWS
BWCR
GSTM1
KMT2A
ERG
POLD1
RNASEL
BARD1
SFRP1
BRIP1
YAP1
FAP3
WWOX
FRA16D
KLF6
TNFSF11
SRD5A2
ARL11
CLL
XPA
BLM
CWS7
PPM1D
LCN2
RUNX3
CDH13
SMAD2
TCF7L2
SDHD
XBP1
MIR21
JPS
ADH1B
NAT1
RBM5
PI5
MXI1
DICER1
POT1
TMPRSS2
FLCN
MIR34A
MEN2A
WRN
PHB
NOTCH1
BAX
SHH
TNFRSF11A
CLDN1
MIRLET7A1
EP300
XPC
RABL3
CYP2A6
CHL
CML
ES
PNE
TPDS
CYP1A1
PLA2G2A
EWSR1
PTHLH
POLE
LZTS1
SLC5A8
TOX3
MIR126
MIR126*
CHH
ETV1
BCR
MC1R
SEMA3B
ING1
MTA1
LMO4
CDK8
TP63
FANCM
MIR16-1
GALNT12
BHD
MESOM
PHGDH
MTAP
TUBB
ID1
GPC1
HMGA2
MSH3
CAV1
ATR
HYAL2
SNAI1
MUS81
NRP1
BUB1B
ARID1A
PALLD
CYP4Z1
HNSCC
FANCN
H19
CDKN1A
CHRNA5
HSP90AA1
LGALS3
GALIG
XRCC2
BAG4
MED1
RECQL3
RECQL2
RB1CC1
KMT2D
SMARCA4
STARD3
SNORD50A
NF1
PGL1
AML
IBD1
XPF
XPF/CS
HFE1
CHRNA3
GHRH
PTN
BMI1
CEBPB
ABL1
STAG2
OPCML
SMARCB1
MIR221
MIR222
TARBP2
DIRAS3
ZBTB7A
PER1
DNMT3A
CLN3
NF2
POSTN
NAT2
TRIM62
RCCP1
FERLK
RTPS1
SPS
PERM
ST3
ALL
CYP4Z2P
ZFHX3
FGF8
NFE2L2
EIF4G1
GPX4
INHA
IDH2
NME1
RAF1
SDHB
APOBEC1
PDCD1
FEN1
ETV6
XRCC3
TERF1
SFN
CSE1L
CASP10
CASP10B
BEX2
MBD4
TNFRSF10B
RAD54L
CTCF
CHFR
NOL3
ARC
BBC3
GNMT
PKHD1
TERC
ROBO1
DUTT1
SLC22A18
FOXO3A
LASP1
PPP2R1B
MTHFR
APOBEC3B
MIR27B
OR51E1
DEPDC1
MIR200A
ATG2B
HMGCR
LDLCQ3
BCNS
EPPK
MDB
PCTT
MVA1
FANCD1
GLM9
PML
SLPI
CTNNA1
NR4A3
GRN
IL6
LRE1
PTPN11
ANXA7
ZEB1
MTCYB
MTCO1
SYK
STAT1
CXCL12
ACVR1B
HIP1
VSIG1
BEX1
RECQL4
PRMT5
IL24
RAD54B
BECN1
MERTK
ABCC5
PCGEM1
KLK9
TMEFF2
EIF5A2
NKX3-1
CHD1
BLMH
MAD1L1
SMAD7
SMAD3
SMARCA3
MPO
NPRL2
S100A14
SMYD3
FBXO31
CYP17A1
CIP2A
OR51E2
RPRM
ZKSCAN3
TRIM68
VTRNA2-1
MIR31HG
ARFGEF3
RNF208
SCS
ACNINV1
UL
MTC
MEN2B
RTS2
TDH3
CF
EV1
PARK8
FAP2
LFS2
BCC3
BCL6
CEBPA
CBFB
CYP2D6
TRIM24
RBM6
ERCC2
CD34
IRF1
LOX
IL12A
ETS1
PTPRF
ARID4A
POLR2A
MYB
THRA
THRA2
THRB
TNFRSF1A
TMSB15B
EMX2
LGALS3BP
DAPK1
MAP3K1
BIN1
VEGFC
CYP1B1
STK26
BCL10
RGS6
ERN1
SOCS3
ATG5
PDGFRL
TCF7L1
TSC1
FGF20
PI14
AGO2
PTP4A3
TMPRSS4
FRK
NEO1
TP73
SPRY1
HIST1H4A
SAFB
ZNF217
PTPN14
ABCC6
SEZ6L
CREB3L4
CPA4
DOCK4
SASH1
TNS4
CABLES1
NECTIN4
ST6GALNAC5
ST6GALNAC1
MTDH
MIR29B1
HOTAIR
MIR200C
ATG9B
STING1
RFX6
ING4
PIM3
NOP16
MIR449A
PRDM5
ELOVL7
RNF126
C1QTNF9BAS1
CAVIN3
RALGAPA2
AL
JPHT
IPF
HRZ
THCYT1
IMF1
M7MLS1
RTPS2
ACTFS
BMFS6
TGCT1
B4GALNT2
CEACAM5
CDA
PIK3R1
JUP
TNFRSF25
GDF2
PATE
MAGED4
F9
EGR1
SELE
GAL
FUS
GNAT1
HPN
MGMT
MUC6
PVT1
CBL
ODCP
PTPN3
PRKCE
RPA1
PCDH11Y
TFPI2
PTPN12
PMS1
PTPN13
GABPA
SLC16A1
NUP98
SEMA3F
MAP2K4
KAT6A
FOXP3
PDLIM4
MBD2
RPS20
KLK4
POLH
PNMA2
RBBP8
SLC38A3
GADD45G
BIRC6
KEAP1
EXO1
SUZ12
XAF1
PYCARD
PLCD1
PTPRH
EIF4A1
DUSP6
ADGRL2
CYB561D2
ZMYND10
CACNA2D2
EML4
KRT9
NFKBIZ
SOX9
EXT1
IGF2BP1
ABTB1
LRP1B
FRA10AC1
FRA10A
RAET1E
MIR155
BIC
ERCC6
PGBD3
MDGA1
EHBP1
MIR125B2
MIR29A
MIR29C
MEX3C
ZC3H12D
GSDMA
SLC22A17
NOL8
SART3
PRDM14
PGAP3
MIEN1
RIOX1
KLLN
MUC13
MIRN101-1
HJURP
EMSY
TET2
MIR93
NCEH1
UQCRH
FAM72A
TSPYL5
MIR495
MIR1260B
CAHM
TNFAIP8L3
CUZD1
GPATCH2
SH3YL1
STARD10
PTCSC1
DDIAS
GKN2
LASTR
CCL2
DESMD
CMM2
POROK1
XLI
RMS2
XPD
AIS
GIST
DFSP
XFEPS
A1ATD
NPCA2
GLM5
APEH
APOB
ABO
CDC25A
LIG4
IQGAP1
TRIM37
AIFM2
UTRN
EDN1
EIF4E
GSTP1
GSTPP
FUCA2
GPT
HOXA5
HOXA9
IGFBP2
IGFBP5
IL1RN
ALOX12
LSP1
CXCL1
NME2
MITF
CEACAM6
LEP
MYCN
PAX2
SPINK1
SULT1A1
PTPRG
SFTPA2
RPN2
CCL5
THY1
TFDP1
TFE3
NNMT
CREBBP
NUDT1
PCGF2
CHUK
IHH
TGFBR3
RTN1
PLXNB1
SIX1
LIMK1
H2AFX
MAGEA6
PAGE4
PAGE1
XAGE1D
INGX
GAGE1
GAGE7
DAB1
BUB3
PNMA1
GNG7
CBLB
DYRK1B
MUC12
ACTN4
FRAT2
PLK4
PDS5B
ZNF350
AGAP2
HOXC10
SCGB2A2
IL23A
EBAG9
PIGN
RNF26
KRT23
AGR2
CYP27A1
TNS3
OGG1
NR1H3
MAP3K7
NTHL1
NFATC4
IFRD2
RBBP9
RAD51B
PLAGL1
S100A11
IL17A
NAA80
KMT5A
CDC73
BCAS3
BCAS4
STK33
MALAT1
MIR23A
UNC93A
RRAGD
FAM107A
UBR5
PTPRT
RNASEN
CHD7
CARD8
MIR15A
ST6GALNAC2
AGK
LZTS2
PFKM
HSPH1
MIR23B
HACE1
NRG4
SMG5
STEAP4
KLHL7
ARMC3
HMGN2P46
MINDY3
WDR77
MIR335
ABCB5
MIR141
MIR25
GOLPH3
TUSC5
B4GALNT3
ERGIC2
FAM120A
RNF11
PYHIN1
PIGU
RAB25
MIR106B
MIR100
FEZF1
MIR661
TMEM184C
CGAS
POLR3A
G0S2
MIR616
MIR99A
MIR570
NUPR1
ZNF516
RHBDD2
MIR149
MIR149*
TMEM79
MMS22L
MIR301A
RNF180
PPM1H
SUSD3
PHF21B
TMEM9
TMEM45A
C8ORF17
TMEM243
ZNF703
ZNF668
DEUP1
SOCS2AS1
PARM1
UBE2F
CEACAM21
DUSP23
TEKT5
SLC39A9
IRS1
LEF1
DMSMFH
BL
XLA
MEN1
MNG1
HRPT2
MCD
DKCX
HHS
XLP1
PPB
CPP
CPC
PV
SHEP2
TYRSN1
XPG
XPG/CS
FMRD
MEN4
CMM9
CMM10
DKCA6
DKCB7
FAP4
EDSPD2
EV2
DIJOS
HSR
WM1
FHL1
BCC1
ASCL1
ACY1
ACLY
CALR
NUP214
ATF1
VIM
PFKP
ENO1
CDKN2C
SPAG1
MVP
SPINT2
GADD45GIP1
RRAGB
XAGE1B
TOP2A
EGR2
ENO2
FABP3
FOXO1A
GLUD1
SHMT2
HSPA1A
HSPA2
HOXA7
HOXA10
HOXA11
HOXB9
ITPR3
WNT2
LIF
AKT2
ETS2
YES1
WNT5A
SPP1
REG3A
SPARC
TPMT
E2F1
TSC2
UBE7
PRAF2
PSMD10
FAM46D
YY1
CDX2
AQP5
S100P
NKX2-1
HMGA1
HMGA1B
ETV4
FOLH1
HMMR
BCL2A1
ABCC2
YWHAZ
SKP2
GGH
EVPL
NTN1
HAS2
TMSB4X
SSX4
ZBTB33
FGD1
GAGE12I
SPANXB1
BUD31
BTRC
MADD
SOCS1
AXIN1
BCL2L11
BAG3
HYAL3
B3GALT5
MAD2L2
ARPC1A
ARPC1B
PPP1R1B
TM4SF5
HPSE
ARHGEF12
CTNNAL1
TBK1
GDF15
HDAC5
WFDC1
CYP3A7
ADAMTS9
KLK13
SF3B1
BIRC7
BCAS2
RALBP1
STRAP
GAB2
SIRT7
CAPN9
GKN1
DIRC1
AXUD1
SCGB3A1
AHRR
SRGAP1
NLRP1
FTCD
TIMP4
ARMET
THRSP
NCOA4
TERF2
SH3BP2
HTRA1
WWP1
KLK6
MNAT1
HIST1H3A
NR1I2
CUL4A
ATF3
IKBKB
ERBIN
IHPK2
HYAL1
TGIF2
POTED
C15ORF48
MTSS1
PSMC3IP
MIR17
MIR17*
HAL
PDLIM2
PHF19
KDM4B
PRAP1
SULF1
LZIC
PRR13
WASHC5
PDRG1
SLC43A2
TMEM189
NT5DC3
FAM84A
BNIPL
OCA2
STYK1
SRD5A3
BCCIP
S100PBP
CCDC136
MIR373
MIRN200B
MIR143
PREX2
MIR31
RRAGA
MRC2
RAB21
ARRDC3
CCAR1
RASSF6
SPA17
KLK15
SMARCAD1
RAB6C
PDS5A
LAPTM4B
ALKBH8
DSCR8
PTENP1
MIR148A
RHNO1
CUEDC2
MIR99B
MIR489
SCUBE3
MIR193B
DENND2D
DNAJC15
LSINCT5
SUSD2
CREB3L1
ZNF695
DRAIC
GPAT2
NRBF2
MFAP3L
MORC2
RPL34
MARVELD1
ARHGEF26
ST7L
SRMS
ARLNC1
MINAR1
ATP5PD
C2ORF68
CKAP4
SMYD5
PPARA
MN
PGL4
MMM
PWS
PWCR
PCS
DCR
RCCX1
WT5
TTD1
XPV
BOCA
CELIAC1
CHDM
CSA
CSTLO
CMEMS
FANCD2
HYDM1
GSD1A
ICF1
ANXD1
FANCI
XPB
LGSS
WABS
CMM8
BCC7
PFBMFT1
DBA13
THC5
BMFS3
SEMDK
PGL6
LE
DPP4
VCAN
CKB
CCND3
DEK
NFATC1
CLOCK
NAE1
DHX15
PLAAT4
[truncated: 2,246 more rows]
