# Supplementary material for: Uncovering a Hub Signaling Pathway of Antimicrobial-Antifungal-Anticancer Peptides’ Axis on Short Cationic Peptides via Network Pharmacology Study
Source: Int J Mol Sci. 2022 Feb 12;23(4):2055. doi: 10.3390/ijms23042055 (PMC8875113; doi:10.3390/ijms23042055)
Supplement: Supplementary file 1 [file ijms-23-02055-s001.zip › Supplementary Table S2.csv]

The number of 236 SCPs out of 1,833 SCPs
KIIK
KVIK
KLIK
KILK
KVLK
KLLK
KVMK
KICK
KCIK
KVCK
KLCK
KCLK
KIAK
KAIK
KFAK
KAFK
KTIK
KVAK
KSIK
KISK
KMCK
KCMK
KPIK
KIPK
KSFK
KFSK
KLAK
KALK
KVSK
KIGK
KGIK
KVPK
KTLK
KFGK
KGFK
KIVK
KVVK
KLVK
KMVK
KCVK
KITK
KAVK
KVTK
KTVK
KSVK
KPVK
KLTK
KVIR
KVCR
KIAR
KAIR
KTIR
KVAR
KSIR
KIVR
KVVR
KVLR
KLVR
KCVR
KIAH
KFAH
KVAH
KITR
KAVR
KLAH
KISR
KIIH
KVIH
KLIH
KILH
KVLH
KLLH
KVMH
KICH
KCIH
KVCH
KLCH
KCLH
KAIH
KAFH
KTIH
KSIH
KMCH
KCMH
KPIH
KIPH
KSFH
KALH
KIVH
KVVH
KLVH
KMVH
KCVH
RVCK
KITH
RIAK
KAVH
KISH
KFSH
KVTH
RAAK
RVAK
RVIK
RIVK
RVVK
RVLK
RLVK
RCVK
RAIK
RIAH
RTIK
RITK
RAVK
RSIK
RISK
RVVH
RVCH
RCVH
HIAK
HFAK
HVAK
RAIH
HLAK
HIIK
HVIK
HLIK
HILK
HVLK
HLLK
HVMK
HCIK
HICK
HVCK
HLCK
HCLK
HAIK
HAFK
HTIK
HSIK
HMCK
HCMK
HPIK
HALK
HIVK
HVVK
HLVK
HMVK
HCVK
HVCR
HITK
HAVK
HISK
HIPK
HIAR
HSFK
HFSK
HVTK
HTVK
HVVR
HCVR
HAIR
KVAAK
KAVAK
KIGAK
KGIAK
KIAGK
KAIGK
KGAIK
KAGIK
KVGAK
KGVAK
KVAGK
KAVGK
KLGAK
KGLAK
KLAGK
KALGK
KGALK
KAGLK
KVSGK
KSVGK
KIGGK
KGIGK
KGGIK
KVGGK
KGVGK
KLGGK
KGLGK
KGGLK
KAAVK
KGAVK
KAGVK
KVGSK
KGVSK
KSGVK
KGSVK
KGGVK
HVGGH
HGVGH
HGGVH
KVGGR
KGVGR
KGGVR
KVGAH
KGVAH
KVAGH
KAVGH
KGAVH
KAGVH
KIGGH
KGIGH
KGGIH
KVGGH
KGVGH
KGGVH
RVGGK
RGVGK
RGGVK
KLGGH
KGLGH
KGGLH
HVGAK
HGVAK
HVAGK
HAVGK
HGAVK
HAGVK
HIGGK
HGIGK
HGGIK
HVGGK
HGVGK
HGGVK
HLGGK
HGLGK
HGGLK
