# Supplementary material for: Uncovering a Hub Signaling Pathway of Antimicrobial-Antifungal-Anticancer Peptides’ Axis on Short Cationic Peptides via Network Pharmacology Study
Source: Int J Mol Sci. 2022 Feb 12;23(4):2055. doi: 10.3390/ijms23042055 (PMC8875113; doi:10.3390/ijms23042055)
Supplement: Supplementary file 1 [file ijms-23-02055-s001.zip › Supplementary Table S3.csv]

The number of 197 AMPs
KIIK
KVIK
KLIK
KILK
KVLK
KLLK
KVMK
KICK
KCIK
KVCK
KLCK
KCLK
KFAK
KAFK
KTIK
KMCK
KCMK
KPIK
KIPK
KSFK
KFSK
KLAK
KALK
KIGK
KGIK
KVPK
KTLK
KFGK
KGFK
KIVK
KVVK
KLVK
KMVK
KCVK
KITK
KVTK
KTVK
KPVK
KLTK
KVIR
KVCR
KIAR
KAIR
KTIR
KSIR
KIVR
KVVR
KVLR
KLVR
KCVR
KFAH
KITR
KLAH
KISR
KIIH
KVIH
KLIH
KILH
KVLH
KLLH
KVMH
KICH
KCIH
KVCH
KLCH
KCLH
KAFH
KTIH
KMCH
KCMH
KPIH
KIPH
KSFH
KALH
KIVH
KVVH
KLVH
KMVH
KCVH
RVCK
KITH
RIAK
KFSH
KVTH
RAAK
RVIK
RIVK
RVVK
RVLK
RLVK
RCVK
RAIK
RTIK
RITK
RSIK
RISK
RVVH
RVCH
RCVH
HFAK
HLAK
HIIK
HVIK
HLIK
HILK
HVLK
HLLK
HVMK
HCIK
HICK
HVCK
HLCK
HCLK
HAFK
HTIK
HMCK
HCMK
HPIK
HALK
HIVK
HVVK
HLVK
HMVK
HCVK
HVCR
HITK
HIPK
HSFK
HFSK
HVTK
HTVK
HVVR
HCVR
KVAAK
KAVAK
KIGAK
KGIAK
KIAGK
KAIGK
KGAIK
KAGIK
KVGAK
KGVAK
KVAGK
KAVGK
KLGAK
KGLAK
KLAGK
KALGK
KGALK
KAGLK
KVSGK
KSVGK
KIGGK
KGIGK
KGGIK
KVGGK
KGVGK
KLGGK
KGLGK
KGGLK
KAAVK
KGAVK
KAGVK
KVGSK
KGVSK
KSGVK
KGSVK
KGGVK
KGVGR
KGVAH
KVAGH
KAVGH
KGAVH
KIGGH
KGIGH
KGGIH
KVGGH
KGVGH
KGGVH
RGVGK
KLGGH
KGLGH
KGGLH
HGVAK
HVAGK
HAVGK
HGAVK
HIGGK
HGIGK
HGGIK
HVGGK
HGVGK
HGGVK
HLGGK
HGLGK
HGGLK
