# Supplementary material for: Uncovering a Hub Signaling Pathway of Antimicrobial-Antifungal-Anticancer Peptides’ Axis on Short Cationic Peptides via Network Pharmacology Study
Source: Int J Mol Sci. 2022 Feb 12;23(4):2055. doi: 10.3390/ijms23042055 (PMC8875113; doi:10.3390/ijms23042055)
Supplement: Supplementary file 1 [file ijms-23-02055-s001.zip › Supplementary Table S4.csv]

The number of 375 targets related to AMPs from SEA database	The number of 355 targets related to AMPs from STP database
HLA-A	HLA-A
HLA-DRB1	HLA-DRB1
ACE2	ACE
ACE	RNPEP
ADCY5	ENPEP
RNPEP	LAP3
ENPEP	ANPEP
LAP3	NPPA
ANPEP	C3AR1
NPPA	CAPN1
NPR1	CTSB
NPR3	CTSD
BMP1	CPB1
C3AR1	CPB2
CAPN1	CCNA2
CAPN2	CCND1
CASP9	CFB
CTSB	CAPNS1
CTSD	DLG4
CPA1	DPP7
CPB1	HLA-DRB3
CPB2	ECE1
CCNA2	EDNRA
CCND1	ERAP1
CFB	ERAP2
CAPNS1	FNTA
ODC1	FNTB
DLG4	FURIN
DPP7	GHSR
HLA-DRB3	GNPAT
ECE1	GRB2
EDNRA	GSTA2
ERAP1	GSTA1
ERAP2	GSTK1
FNTA	GSTM1
FNTB	HGFAC
FOLH1	KLK3
FURIN	LNPEP
GHSR	MAGI3
GNPAT	MMP17
GRB2	MMP3
GSTA2	MME
GSTA1	NTSR1
GSTK1	NTSR2
GSTM1	DDOST
HGFAC	F2RL1
KLK3	PCSK6
LNPEP	PGA5
MAGI3	PSMB2
MMP17	PSMB5
MMP3	SLC15A1
PCSK1	SIRT1
MME	SIRT2
NOD1	SPSB2
NOS1	SSTR2
NTSR1	TMPRSS6
NTSR2	TPP2
OPRL1	TPSAB1
DDOST	UBE2I
F2RL1	WDR5
PCSK5	XIAP
PCSK6	CASP1
PGA5	CASP3
PRSS8	CASP7
PSMB2	CASP8
PSMB5	CBX7
SLC15A2	HMGCR
SLC15A1	BACE1
SIRT1	CTSH
SIRT2	CTSK
SPSB2	CTSL
SSTR2	CTSS
TLR2	CBX4
TMPRSS6	CBX8
TPP2	EDNRB
TPSAB1	FPR1
UBE2I	HPN
WDR5	MMP1
XIAP	MMP2
CASP1	MMP8
CASP3	MMP9
CASP4	OPRD1
CASP7	OPRK1
CASP8	PLA2G5
CBX7	PDYN
HMGCR	PGC
PCSK2	PSMB1
PCSK7	REN
BACE1	ST14
CTSH	APH1A
CTSK	APH1B
CTSL	CTSE
CTSS	TMPRSS15
CBX2	F11
CBX4	ITGA2B
CBX6	ITGB3
CBX8	MMP12
CDY1	NCSTN
CDYL2	PSENEN
CDYL	PSEN2
CTRL	PSEN1
DNPEP	CPN1
EDNRB	FPGS
FPR1	GRIK1
HPN	GRIK2
MMP1	NMUR2
MMP2	SIRT3
MMP8	YARS
MMP9	TMPRSS11D
OPRD1	PDF
OPRK1	CHRND
PLA2G5	ADRM1
F2R	AGTR2
PDYN	BIRC3
PGC	BRCA1
PSMB1	CA2
REN	CALCRL
ST14	CASP6
CDY1B	CCKAR
APH1A	CCR3
APH1B	CDK2
CASP10	CELA1
CTSE	DPP8
TMPRSS15	DPP9
F11	F7
ITGA2B	F10
ITGB3	CCKBR
KLK5	GRIA1
MMP12	GSTP1
NAALAD2	HDAC1
NCSTN	HDAC6
PSENEN	EPHX2
PSEN2	ITGA4
PSEN1	ITGB1
SIRT5	ITGB7
CPN1	KDM1A
FPGS	KISS1R
GRIK1	KLK1
GRIK2	KLKB1
MBOAT4	GLO1
NMUR2	LTA4H
SIRT3	MC3R
YARS	MC4R
TMPRSS11D	MMP10
BHMT	MMP13
PDF	MMP14
CHRND	MMP7
ADRM1	MC1R
AGTR2	NAAA
PAM	TACR1
ASAH1	TACR2
BIRC3	TACR3
BRCA1	NPFFR2
BRS3	NPFFR1
C5AR1	NPY4R
CACNA1B	OPRM1
CA2	PEPD
CALCRL	PIN1
CASP6	PLG
CTSC	PPARG
CTSF	PPM1B
CTSG	PROC
CTSV	PSMC1
CPA3	PSMC3
CCKAR	PSMC6
CCR3	PSMC4
CDK2	PSMC5
CELA1	PSMC2
CMA1	PSMA1
CSK	PSMA2
CTRB1	PSMA3
CTRC	PSMA4
DPP8	PSMA5
DPP9	PSMA6
SLC1A2	PSMB10
SLC1A1	PSMB11
EPOR	PSMB3
F13A1	PSMB4
F7	PSMB6
F10	PSMB7
FCER2	PSMB9
CCKBR	PSMB8
SLC2A4	PSMD12
GRIA1	PSMD11
GSTP1	PSMD13
HDAC1	PSMD14
HDAC6	PSMA8
HPGDS	PSMD1
EPHX2	PSMD2
IL1B	PSMD3
ITGA4	PSMD4
ITGB1	PSMD7
ITGB7	PSMD8
KDM1A	PTPN1
KEAP1	PTPN2
KISS1R	PYGL
KLK1	QRFPR
KLK4	RRM1
KLK7	SEM1
KLKB1	SRC
KLK8	SSTR1
KYNU	SSTR3
SLC7A5	SSTR4
LGMN	SSTR5
GLO1	TGM2
LTA4H	F2
MNAT1	PLAT
MC3R	TPH1
MC4R	PRSS1
MDM4	PLAU
MMP10	AVPR1A
MMEL1	XPNPEP1
MMP11	XPNPEP2
MMP13	DPP4
MMP14	ELANE
MMP7	GZMB
MC1R	STAT3
NAAA	TRHR
TACR1	AVPR2
TACR2	HDAC11
TACR3	HDAC8
NMBR	ITGAV
GRIN2A	NCOR2
GRIN2B	HDAC10
GRIN1	ITGA2
NMUR1	ADAM8
NPFFR2	NRP1
NPFFR1	NOS2
NPY1R	CDK4
NPY4R	GLUL
OPRM1	HRH1
PADI1	PGGT1B
PADI2	DHFR
PADI3	PPIA
PADI6	P2RY12
PADI4	FAP
PEPD	MC5R
PIN1	PRMT1
PLG	CARM1
PPARG	ITGA5
PPM1B	ITGB5
PROC	DGAT1
PSMC1	FPR2
PSMC3	PRKCE
PSMC6	ADAM9
PSMC4	TNFRSF10A
PSMC5	HSD11B1
PSMC2	PTGS2
PSMA1	HDAC2
PSMA2	HDAC4
PSMA3	PRKCD
PSMA4	PLA2G2A
PSMA5	SLC5A1
PSMA6	BIRC2
PSMA7	FOS
PSMB10	PREP
PSMB11	NR1H4
PSMB3	GBA
PSMB4	HSD11B2
PSMB6	HDAC3
PSMB7	PRKCA
PSMB9	HSD17B3
PSMB8	P2RX7
PSMD12	FUCA1
PSMD11	CCNA1
PSMD13	JUN
PSMD14	DRD2
PSMA8	MAPK1
PSMD1	OXTR
PSMD2	TUBB1
PSMD3	GHRL
PSMD4	GALR1
PSMD6	GALR2
PSMD7	EPHA2
PSMD8	BACE2
PTPN1	SLC22A6
PTPN2	SOAT1
PTPN9	CETP
PTPRA	UGCG
PTPRB	SLC6A3
PTPRC	ACKR3
PYGL	CHRM3
QRFPR	BDKRB1
RRM1	ADAM17
SEM1	MEN1
SIGMAR1	LCK
ST3GAL1	MLNR
SRC	ENGASE
SSTR1	MAPK8
SSTR3	FDFT1
SSTR4	MLX
SSTR5	PRLR
STAT6	SPHK1
TERT	CHRM5
TGM2	NMT1
F2	SORT1
PLAT	F3
TPH1	AGTR1
PRSS1	IDE
TYR	PLK1
PLAU	CA1
AVPR1A	MET
XPNPEP1	ALK
XPNPEP2	ROCK2
CASP2	ADRB3
DPP4	GRK2
ELANE	CCR8
FKBP1A	METAP2
FKBP5	TBXAS1
GZMB	SLC6A1
PRCP	KIF11
STAT3	ITGB6
TGM1	GNRHR
TMPRSS2	CASR
TRHR	TNF
PRSS3	SLC10A2
AVPR1B	CDK9
AVPR2	ADRB1
GPR139	MAPK14
RPS6KA4	HCAR2
HAGH	JAK1
ABCC2	KCNH2
SLC1A3	IKBKB
F12	DOT1L
GRIA3	MAP2K7
HDAC11	GRIK3
HDAC8	PIM1
IL2RA	PARP1
ITGAV	PIM2
NCOR2	PIM3
NOD2	EGFR
PARP3	GSK3B
PTPN6	CXCR3
TH	CDK6
HDAC10	PPP5C
ITGB8	PPP1CA
ITGA2	PPARA
ADAM8	HSP90AA1
NOS3	JAK2
NRP1	APP
OTC	CA12
PRKACA	CA9
RARS	UTS2R
NOS2	CSNK2A1
CDK4	PDGFRB
GLUL	KARS
GRPR	SETD2
HRH1	SETD7
HRH2	ADRB2
HRH4	JAK3
HRH3	ERBB2
PGGT1B	CYP26A1
HRAS	GPR142
HARS	CACNA1H
DHFR	ALOX5AP
PLK2
PPIA
MARS
CYP51A1
P2RY12
FAP
ADA
ASH2L
KMT2A
RBBP5
MC5R
PRMT1
CARM1
ITGA5
ITGB5
TXNRD1
PPID
TAS1R1
GART
DGAT1
