# Supplementary material for: Uncovering a Hub Signaling Pathway of Antimicrobial-Antifungal-Anticancer Peptides’ Axis on Short Cationic Peptides via Network Pharmacology Study
Source: Int J Mol Sci. 2022 Feb 12;23(4):2055. doi: 10.3390/ijms23042055 (PMC8875113; doi:10.3390/ijms23042055)
Supplement: Supplementary file 1 [file ijms-23-02055-s001.zip › Supplementary Table S5.csv]

The number of 242 overlapping targets of AMPs from both SEA and STP
HLA-A
HLA-DRB1
ACE
RNPEP
ENPEP
LAP3
ANPEP
NPPA
C3AR1
CAPN1
CTSB
CTSD
CPB1
CPB2
CCNA2
CCND1
CFB
CAPNS1
DLG4
DPP7
HLA-DRB3
ECE1
EDNRA
ERAP1
ERAP2
FNTA
FNTB
FURIN
GHSR
GNPAT
GRB2
GSTA2
GSTA1
GSTK1
GSTM1
HGFAC
KLK3
LNPEP
MAGI3
MMP17
MMP3
MME
NTSR1
NTSR2
DDOST
F2RL1
PCSK6
PGA5
PSMB2
PSMB5
SLC15A1
SIRT1
SIRT2
SPSB2
SSTR2
TMPRSS6
TPP2
TPSAB1
UBE2I
WDR5
XIAP
CASP1
CASP3
CASP7
CASP8
CBX7
HMGCR
BACE1
CTSH
CTSK
CTSL
CTSS
CBX4
CBX8
EDNRB
FPR1
HPN
MMP1
MMP2
MMP8
MMP9
OPRD1
OPRK1
PLA2G5
PDYN
PGC
PSMB1
REN
ST14
APH1A
APH1B
CTSE
TMPRSS15
F11
ITGA2B
ITGB3
MMP12
NCSTN
PSENEN
PSEN2
PSEN1
CPN1
FPGS
GRIK1
GRIK2
NMUR2
SIRT3
YARS
TMPRSS11D
PDF
CHRND
ADRM1
AGTR2
BIRC3
BRCA1
CA2
CALCRL
CASP6
CCKAR
CCR3
CDK2
CELA1
DPP8
DPP9
F7
F10
CCKBR
GRIA1
GSTP1
HDAC1
HDAC6
EPHX2
ITGA4
ITGB1
ITGB7
KDM1A
KISS1R
KLK1
KLKB1
GLO1
LTA4H
MC3R
MC4R
MMP10
MMP13
MMP14
MMP7
MC1R
NAAA
TACR1
TACR2
TACR3
NPFFR2
NPFFR1
NPY4R
OPRM1
PEPD
PIN1
PLG
PPARG
PPM1B
PROC
PSMC1
PSMC3
PSMC6
PSMC4
PSMC5
PSMC2
PSMA1
PSMA2
PSMA3
PSMA4
PSMA5
PSMA6
PSMB10
PSMB11
PSMB3
PSMB4
PSMB6
PSMB7
PSMB9
PSMB8
PSMD12
PSMD11
PSMD13
PSMD14
PSMA8
PSMD1
PSMD2
PSMD3
PSMD4
PSMD7
PSMD8
PTPN1
PTPN2
PYGL
QRFPR
RRM1
SEM1
SRC
SSTR1
SSTR3
SSTR4
SSTR5
TGM2
F2
PLAT
TPH1
PRSS1
PLAU
AVPR1A
XPNPEP1
XPNPEP2
DPP4
ELANE
GZMB
STAT3
TRHR
AVPR2
HDAC11
HDAC8
ITGAV
NCOR2
HDAC10
ITGA2
ADAM8
NRP1
NOS2
CDK4
GLUL
HRH1
PGGT1B
DHFR
PPIA
P2RY12
FAP
MC5R
PRMT1
CARM1
ITGA5
ITGB5
DGAT1
