# Supplementary material for: Uncovering a Hub Signaling Pathway of Antimicrobial-Antifungal-Anticancer Peptides’ Axis on Short Cationic Peptides via Network Pharmacology Study
Source: Int J Mol Sci. 2022 Feb 12;23(4):2055. doi: 10.3390/ijms23042055 (PMC8875113; doi:10.3390/ijms23042055)
Supplement: Supplementary file 1 [file ijms-23-02055-s001.zip › Supplementary Table S6.csv]

The number of 959 microbial-related targets from both TTD and OMIM
EGFR
FGFR1
PDF
CA2
CA4
LCK
PDGFRA
SRC
SCD
CA6
CA12
CA14
MAOB
ABCB1
PIK3CG
PDGFRB
ACACB
DPEP1
DHFR
TOP1
D2R
FASN
ATP4A
NMDAR1
CD20
PNLIP
TSPO
SCN5A
TOP2
CYP2C9
FCERG
PCAT
BCR-ABI
LTF
NAC
PDE4
CA
NMDAR
NAV
PTGR
HRA
LTR
GPCRB
HER2
ALPPL2
5HT3R
IMD68
ILVBL
TLR4
IMD67
NLRC4
NOD2
MYD88
NAIP
TLR2
NOD1
CF
CASP1
ATG16L1
LAD
TLR5
IL22
TLR9
LCN2
CFTR
NLRP3
NFKB1
CAMP
IMD51
IL17A
IRAK4
TLR1
HIES1
HPS2
FPR1
HSD11B1
CASP4
PGLYRP1
STK4
IL17RA
HECTD3
IBD1
EDAID1
CGDX
SCN3
IBD10
LAD3
CFDD
MVP1
C8A
RAB1
IFNG
ITGB2
SCARB1
MMP12
IRF8
IKBKB
HIF1A
IKBKG
PGLYRP3
PGLYRP4
CASP12
XLA
IMD50
IMD41
CVID1
IMD13
IMD23
IMD71
IMD64
CTNNB1
MMP9
LBP
ELANE
CXCR1
CD14
MET
TNFRSF1A
AHR
DEFA5
ASNA1
NR1H3
FADD
SCN10A
IRAK3
HTRA2
IFNLR1
IRGM
NEIL1
NEIL3
REG3G
DOCK8
PFITS
HMD
CELIAC1
GSD1B
ICAS
SCNX
SCIDX1
IMD47
HIGM2
HIGM3
SCN4
CVID3
IMD31C
TIIAC
IMD40
RFMN
CVID13
MIRAGE
HIES3
HIES4
SCN8
IMD66
IMD70
LPRS1
DNMT1
CX3CR1
TREM1
CFD
SLC2A2
IL1B
CBL
PRKCE
TF
GARS1
DUSP1
SEPHS1
DJ1
RUVBL1
RIPK1
RIPK2
TRADD
PADI4
IL27RA
IL23A
LGALS8
IL17F
GFM2
ALPK1
MEFV
NEIL2
DPH3
CEACAM3
NLRP6
PLEKHF1
ACOD1
INAVA
DAR
KIDAD
VP
C2D
CGD4
CGD1
MKS1
PKU
CDG2C
CDG2F
IMD61
IMD33
HIGM1
HIGM5
CRIE
C5D
CFHD
EDAID2
IBD13
AGM6
LPRS5
AGM2
C1QD
C3D
CGD3
LEPD
SCN5
IMD12
IMD15B
IMD17
IMD19
IMD24
IMD36
SCN6
IMD55
PRAAS2
IMD57
IMD58
IMD72
T1D
NAD
CELIAC13
STAT3
CD44
IFNAR1
ART4
BMP5
CEACAM5
CLCN1
COL1A2
MLH1
S100A8
S100A9
IL10
DRD4
NCF4
SMO
ATF3
NEDD8
COCH
MTRNR1
ENG
PDYN
NR3C1
GFPT1
HOXB8
LYZ
LAMA2
MPG
MUC5AC
IL12B
NOS2
LEP
AKT1
SPP1
PTAFR
CD36
PTGER1
PTGER3
TYK2
PRKCD
SLC6A4
MMP3
CD8A
LEU2
MAP3K8
UGP2
UMOD
CDH1
OTX1
EIF5A
SCNN1A
NR1H2
GBP1
DEFA6
CHUK
SHH
MUC5B
SLC12A2
MSH3
SIM2
CD47
MAP2K2
SEMA3B
PTCH1
CCR5
INPP5D
KIN
GSC2
GPR31
RAC2
NRP2
ADAM10
MRPL12
ATP8B1
PARK2
GP2
AP3B1
MBD4
TNFSF10
GPHN
RNASEH1
SYT7
ACTR2
ATG5
SIRT2
CALCOCO2
MALT1
TBCE
PGLS
FOXP3
TLR7
TLR8
CYBB
G6PD
MVP
LONP1
EIF5B
SESN1
GRPEL1
DICER1
PRDX5
DCD
GFM1
NAT8
PYCARD
IFNL2
IFNL3
IFNL1
BPIFA1
ERAL1
MMAA
MMAB
PLVAP
SESN2
PADI1
MARCHF4
LHX6
NEU1
MMP28
LACTB
TIFA
CARD8
MSH2
NDUFA13
NLRP12
MMACHC
ITLN1
RNF167
PAH
TET2
RAB32
TMEM189
G6PC3
MTRF1L
MSRB2
BAHD1
PLD6
ERO1LB
CLPX
CST9
AGMAT
ACE
ADRB2
COMT
BCL2
LEF1
VNN1
HDLCQ8
SPDA1
BPES
DFNA1
SLE
EDSCL1
EDSPD1
CMT2D
AGM1
LSS
MYHRS
IGER
DM1
PKD1
EPP1
DGS
DGCR
VCFS
WHIMS
WHS
SCN1
IMD27A
BESC1
CANDF2
CHS
DFNB3
HMN5A
SLEB1
TMAU
CDG1B
EV1
FBS
CGD2
UFS1
CVID2
HRDS
VICIS
SIOD
HIES2
KCS1
SGD1
MANSA
MPOD
NPHS1
SDS1
GSSD
VKCFD1
XPA
XLP2
MCLDS
XMEN
IMD74
BTHS
IGHD3
THMD2
SPENCDI
IMD73A
CML
C7D
IMD25
FCAS2
IMD10
LPFS1
SCN2
CFID
CGL4
CVID4
CVID5
CVID6
AGM3
AGM4
IMD31B
PSORS14
C4BD
C4AD
WAS2
ARCI9
IMD18
IMD22
IMD37
TTD3
CANDF9
IMD44
RUSAT2
SGD2
NPHS14
IBD29
LPFS3
IMD69
IMD73B
KILQS
OIEDS2
CANDF1
IGAD1
PTOS1
CELIAC8
CELIAC10
APLDC3
ARCI7
ZWINTAS
HIGM4
RFC1
AOAH
ADK
ADORA2A
ADH5
GGTA1P
ACY1
APP
CD19
SERPINA1
IFNGR1
ARRB1
ARRB2
ACLY
ATP6V0C
LST1
BPI
CEACAM1
CD80
CTSG
CDC42
HSPD1
CGB
COL6A1
CD46
ITGAM
GJB2
CRYAA
CRYAB
CST1
CTPS1
CYP2C19
BCR
ALOX5
SLC6A3
DAG1
RAG1
RAG2
RAD51
HAS1
PPARG
CHI3L1
CHI3L2
RAD51AP1
DARS1
ART3
SMAD3
UBE1C
HAO1
CNR2
WASL
MRM2
GALE
MTCO1
MTCO2
MTCO3
GDI1
SMS
EDNRA
FDPS
FN1
ITGA5
ITGB1
FPR2
TSTA3
SLC6A1
GATA2
GCG
GLP1
GCK
SLC2A1
GLUL
GLULL1
GPX1
GYS1
GLO1
CSF2
CXCL2
GNAI1
GNAO1
HP
ACSM3
IMPDH1
IMPDHL1
FCGR3A
IGLL1
CXCR2
FCER1G
ITPA
IRF1
IRF2
IL4
IL4R
KRT16
LALBA
LPO
LAMA1
MIF
YBX1
MBL2
MC1R
MUC1
MUC7
NGF
CD177
SNCA
SLC6A2
CEACAM6
NFKB2
VAV1
TAP1
ALPI
PGM3
SERPINB2
PLAUR
PIGR
POLG
PRNP
PRDX1
MAP2K1
RNASE1
POLR2B
PI3
SLC5A1
SOX2
CD3G
CD247
TXN
CD1B
CD1D
TIMP3
GTF2E1
GTF2F1
TFRC
TGFB1
TPP2
TPM1
TNFRSF1B
NTRK1
UBB
DPAGT1
PLAU
OPRM1
CHIT1
EMX2
LRP2
SYK
APOBEC1
PDCD1
PMS1
PMS2
SLC11A1
SLC1A2
XRCC2
RAD52
GBP2
ECE1
PCSK4
MASP1
IK
IL15
STAT1
TFF3
MEF2A
KCNJ2
LY9
TMBIM6
SCNN1B
SCNN1G
MR1
GCKR
NCOR1
GFI1
IL18
GSS
TJP1
CLPP
IL1RL1
PTK2B
MAP1LC3A
TOP3A
FCN1
MAP2K6
DDX1
GUCA2B
SLC10A2
MAP2K4
HSD17B8
FCN2
ART1
HAS2
UBE2I
PTEN
SH3GL1
GNPDA1
METAP2
CX3CL1
TRAF3
CRY1
OGG1
GPR18
RAC1
TBX1
DEFB1
TRAPPC10
DIAPH1
COX10
HTRA1
DEFB4A
ARVCF
MAP2K3
TRAF6
GATM
OPTN
CISH
MAP3K5
PTPNS1
TRDMT1
LGALS4
ACOT7
SLC22A18
NAALADL1
MYO15A
SLC37A4
TNFRSF14
DDT
DNMT3A
DNMT3B
RAD51D
PDE1C
SERF1A
TLR3
ENSA
ATP7A
SLC27A5
NDUFA8
NAE1
CSDA
DPH2
ASS1
NFS1
SMPD2
IFRD1
BCL10
DPH1
GABBR1
TOP3B
MOCS1
QARS1
APOL1
COX7C
SLC23A1
SLC23A2
FFAR2
NDUFB7
SUCLA2
SUCLG2
SLC5A6
ADAMTS13
DNAJB2
POLR2J
RPL24
CXCL14
ARPC1B
HACL1
ZRANB2
PLPBP
GAB1
SIRT1
SIRT3
SIRT4
SIRT5
ZNF423
DNAJB1
AIM2
FCGR2B
MRRF
NIT1
HSPB3
WARS2
RUVBL2
PTGDR2
MARCO
PCSK7
TBX21
MUTYH
AIFM1
RAB9
BTK
CFP
WAS
TAZ
GK
TAB3
BCOR
SH2D1A
BCORL1
GDPD2
LAMP2
PIGA
PIGAP1
MTND1
MC1DM3
TAB2
ANKH
PTGES
TOR1A
ADCY10
AICDA
JPH2
NARF
CD274
TLR6
MPHOSPH1
MPHOSPH6
MPHOSPH9
DNAJC2
MPHOSPH10
MAT2B
NEU2
RAB11A
RAB31
SPTLC2
JAM1
HEBP2
UNC13B
SPON2
STIM1
GDE1
IL32
MRTFA
SLC44A4
QPRT
CLEC7A
TLR10
TXNRD2
NLRP1
FXN
COQ8A
TFB1M
TFB2M
MTHFR
REXO2
CARD9
CLINT1
LIPH
STBD1
DISP1
PASK
SARS1
KCNQ1
MSMO1
SLC25A21
ARSA
ATM
TICAM1
OSTM1
BEST1
PADI2
NFKBIZ
SLC37A1
ACP33
PGLYRP2
UNC93B1
IL27
ECSIT
MFN1
NCF1
GTPBP3
IL33
NMNAT1
FBXO3
HCAR2
TPSD1
SLC25A22
SLC25A18
MIR155
BIC
HS3ST5
ERCC6
PGBD3
IL31
PLEKHM2
QTRT1
CLYBL
PKLR
PRDM9
SLC47A1
SLC47A2
ALDH5A1
TIMD4
ST6GALNAC2
TRMU
PCGF1
METAP1D
MOGAT2
LCMT1
SLC15A3
MIR27B
FCGR3B
PGPEP1
SLC25A31
POLN
DNAJC24
DPH5
NARFL
TRMT2A
PIEZO1
THNSL1
DNAJB5
POLDIP2
NCR3
FARS2
POGLUT2
UBIAD1
NAALAD2
OTUD7B
NHEDC2
KLRK1
IYD
RRAGA
FECH
GBP7
METTL3
URM1
PUS10
NDUFAF3
FILIP1L
UROC1
SLC39A8
RAB34
YARS2
TRMT5
SLC25A26
NLRC5
XPNPEP3
HFE
PYGL
ANAPC10
CCDC39
HMGCL
DNAJC5B
CGAS
RNASE9
OLFM4
BPIFB2
BPIFC
BPIFB6
RHBDF2
RASGEF1B
CHAC1
MALSU1
SLFN12
SLFN12L
IL17RE
IFNE
DEFB114
GMPPB
SLC15A4
HRNR
SLC39A11
LYG2
DAPK2
CERCAM
MORC2
PIPOX
GSDMD
GUF1
TMEM59
HECW2
PRAG1
YBEY
PCGF3
WFDC2
SFTA3
ATP5PD
NECAB2
ASPG
METTL15
CPQ
ABCF3
TENT5B
