# Supplementary material for: Uncovering a Hub Signaling Pathway of Antimicrobial-Antifungal-Anticancer Peptides’ Axis on Short Cationic Peptides via Network Pharmacology Study
Source: Int J Mol Sci. 2022 Feb 12;23(4):2055. doi: 10.3390/ijms23042055 (PMC8875113; doi:10.3390/ijms23042055)
Supplement: Supplementary file 1 [file ijms-23-02055-s001.zip › Supplementary Table S7.csv]

The number of 91 AMPs - AFPs axis
KIIK
KVIK
KILK
KVLK
KVMK
KICK
KCIK
KVCK
KLCK
KCLK
KAFK
KTIK
KMCK
KCMK
KPIK
KIPK
KSFK
KFSK
KALK
KIGK
KGIK
KVPK
KTLK
KFGK
KIVK
KVVK
KMVK
KCVK
KITK
KVTK
KTVK
KPVK
KVIR
KVCR
KAIR
KVMH
KICH
KCIH
KVCH
KLCH
KAIH
KSIH
KMCH
KCMH
KIVH
RVCK
KVTH
RVIK
RVVK
RVLK
RCVK
RAIK
RTIK
RITK
RSIK
RISK
RVCH
HIIK
HVIK
HVMK
HCIK
HICK
HVCK
HLCK
HCLK
HTIK
HMCK
HCMK
HPIK
HVVK
HCVK
HVCR
HITK
HVTK
KIAGK
KAIGK
KAGIK
KAGLK
KVSGK
KSVGK
KIGGK
KGIGK
KGGIK
KVGGK
KLGGK
KAGVK
KVGSK
KVGGH
HIGGK
HVGGK
HLGGK
