# Supplementary material for: Uncovering a Hub Signaling Pathway of Antimicrobial-Antifungal-Anticancer Peptides’ Axis on Short Cationic Peptides via Network Pharmacology Study
Source: Int J Mol Sci. 2022 Feb 12;23(4):2055. doi: 10.3390/ijms23042055 (PMC8875113; doi:10.3390/ijms23042055)
Supplement: Supplementary file 1 [file ijms-23-02055-s001.zip › Supplementary Table S8.csv]

The number of 357 targets related to AFPs from SEA database	The number of 330 targets related to AFPs from STP database
HLA-A	CAPN1
HLA-DRB1	HLA-A
ACE2	XIAP
ACE	SIRT1
ADCY5	ACE
RNPEP	CTSB
ENPEP	PGC
LAP3	CTSD
ANPEP	FPR2
NPPA	DPP4
NPR1	SIRT2
NPR3	LAP3
BMP1	BACE1
C3AR1	XPNPEP1
CAPN1	PEPD
CAPN2	XPNPEP2
CASP9	CTSE
CTSB	PGA5
CTSD	PRKCE
CPA1	ADAM9
CPB1	DLG4
CPB2	TNFRSF10A
CCNA2	HSD11B1
CCND1	HGFAC
CFB	F2
CAPNS1	PTGS2
ODC1	MME
DLG4	FNTA
DPP7	HDAC2
HLA-DRB3	HDAC4
ECE1	NTSR1
EDNRA	PRKCD
ERAP1	REN
ERAP2	ENPEP
FNTA	NRP1
FNTB	CFB
FOLH1	PDF
FURIN	FURIN
GHSR	CTSL
GNPAT	PLA2G2A
GRB2	PLA2G5
GSTA2	NTSR2
GSTA1	PSMB2
GSTK1	PSMB1
GSTM1	PSMB5
HGFAC	SLC5A1
KLK3	PRSS1
LNPEP	GLO1
MAGI3	MMP3
MMP17	MMP2
MMP3	PCSK6
PCSK1	ELANE
MME	SIRT3
NOD1	BIRC2
NOS1	TRHR
NTSR1	GNPAT
NTSR2	CDK2
OPRL1	FOS
DDOST	PREP
F2RL1	FAP
PCSK5	NR1H4
PCSK6	ANPEP
PGA5	DPP7
PRSS8	GBA
PSMB2	WDR5
PSMB5	CASP8
SLC15A2	RNPEP
SLC15A1	KLKB1
SIRT1	GZMB
SIRT2	HSD11B2
SPSB2	MMP8
SSTR2	MMP1
TLR2	HDAC3
TMPRSS6	HDAC1
TPP2	PRKCA
TPSAB1	HSD17B3
UBE2I	ADAM8
WDR5	NOS2
XIAP	CPB2
CASP1	P2RX7
CASP3	FUCA1
CASP4	ITGAV
CASP7	NAAA
CASP8	FNTB
CBX7	ITGB3
HMGCR	CCNA1
PCSK2	CCNA2
PCSK7	JUN
BACE1	CAPNS1
CTSH	DRD2
CTSK	HDAC6
CTSL	ECE1
CTSS	HLA-DRB3
CBX2	OPRM1
CBX4	ITGA2B
CBX6	MMP9
CBX8	CASP1
CDY1	CBX7
CDYL2	BIRC3
CDYL	FOS JUN
CTRL	MMP7
DNPEP	KDM1A
EDNRB	FPR1
FPR1	GSTA2
HPN	GSTP1
MMP1	TMPRSS11D
MMP2	LNPEP
MMP8	ERAP2
MMP9	ERAP1
OPRD1	GSTM1
OPRK1	GSTA1
PLA2G5	P2RY12
F2R	GSTK1
PDYN	DDOST
PGC	SPSB2
PSMB1	ITGB1
REN	ITGB7
ST14	ITGA4
CDY1B	LTA4H
APH1A	CBX4
APH1B	OPRD1
CASP10	EPHX2
CTSE	TACR2
TMPRSS15	TACR1
F11	MAPK1
ITGA2B	HLA-DRB1
ITGB3	KLK1
KLK5	OXTR
MMP12	HDAC8
NAALAD2	HDAC11
NCSTN	HDAC10
PSENEN	TUBB1
PSEN2	AVPR2
PSEN1	AVPR1A
SIRT5	GHRL
BHMT	NCOR2
PDF	GALR1
YARS	GALR2
CHRND	LCK
ADRM1	PPIA
AGTR2	OPRK1
PAM	NPPA
ASAH1	PSEN2
BIRC3	PDYN
BRCA1	GHSR
BRS3	RRM1
C5AR1	HMGCR
CACNA1B	CALCRL
CA2	BACE2
CALCRL	TACR3
CASP6	STAT3
CTSC	SLC22A6
CTSF	MLNR
CTSG	EDNRA
CTSV	GRIA1
CPA3	CPN1
CPN1	QRFPR
CCKAR	SOAT1
CCR3	CETP
CDK2	UGCG
CELA1	YARS
CMA1	MC1R
CSK	MC3R
CTRB1	SLC6A3
CTRC	ACKR3
DPP9	SRC
DPP8	CHRND
SLC1A2	BDKRB1
SLC1A1	PSENEN
EPOR	NPFFR1
F13A1	NPFFR2
F7	SLC15A1
F10	CHRM3
FCER2	CBX8
FPGS	MMP17
CCKBR	C3AR1
SLC2A4	NCSTN
GRIA1	APH1A
GSTP1	PSEN1
HDAC1	APH1B
HDAC6	PSMB9
HPGDS	ENGASE
EPHX2	MAPK8
IL1B	F2RL1
ITGA4	ADAM17
ITGB1	MMP14
ITGB7	CASP6
KDM1A	ITGB5
KEAP1	CELA1
KISS1R	F10
KLK1	FDFT1
KLK4	UBE2I
KLK7	CCND1
KLK8	PSMB8
KLKB1	KLK3
KYNU	EPHA2
SLC7A5	MLX
LGMN	PRLR
GLO1	NPY4R
LTA4H	PSMB10
MNAT1	SPHK1
MBOAT4	CHRM5
MC3R	MMP12
MC4R	TGM2
MDM4	NMT1
MMEL1	CDK4
MMP10	SORT1
MMP11	BRCA1
MMP13	CPB1
MMP14	PIN1
MMP7	MC4R
MC1R	FNTA FNTB
NAAA	CASP7
TACR1	TMPRSS6
TACR2	ST14
TACR3	MEN1
NMBR	CTSH
GRIN2A	PLG
GRIN2B	TPSAB1
GRIN1	TPP2
NMUR1	NMUR2
NMUR2	PROC
NPFFR1	SSTR2
NPFFR2	HPN
NPY1R	ITGA5
NPY4R	FPGS
OPRM1	F3
PADI1	F7
PADI2	AGTR2
PADI3	GRK2
PADI4	TNF
PADI6	PLAT
PEPD	ITGA2
PIN1	CCR8
PLG	F3 F7
PPARG	DHFR
PPM1B	ADRB3
PROC	CCKAR
PSMC6	HCAR2
PSMC1	ITGB6
PSMC3	ROCK2
PSMC4	MET
PSMC2	ALK
PSMC5	JAK1
PSMA1	DGAT1
PSMA3	CASP3
PSMA2	KCNH2
PSMA4	PLAU
PSMA5	IKBKB
PSMA7	GLUL
PSMB10	IDE
PSMA6	AGTR1
PSMB11	TBXAS1
PSMB3	JAK3
PSMB4	PLK1
PSMB6	DOT1L
PSMB7	MAP2K7
PSMB8	PPM1B
PSMB9	GRIK1
PSMD11	GRIK2
PSMD12	GRIK3
PSMD14	PIM1
PSMD13	CASR
PSMA8	PARP1
PSMD2	CTSS
PSMD1	PTPN1
PSMD3	CTSK
PSMD4	CCKBR
PSMD6	PPP5C
PSMD7	PPP1CA
PSMD8	PPARG
PTPN1	HSP90AA1
PTPN2	PTPN2
PTPN9	UTS2R
PTPRC	CSNK2A1
PTPRB	MMP13
PTPRA	MMP10
PYGL	APP
QRFPR	PDGFRB
RRM1	SEM1
SEM1	PSMD8
SIGMAR1	PSMD4
ST3GAL1	PSMD13
SIRT3	PSMD7
SRC	PSMD11
SSTR1	PSMD12
SSTR3	PSMD3
SSTR4	PSMD2
SSTR5	PSMC5
STAT6	PSMC3
TERT	PSMC6
TGM2	PSMC4
F2	PSMC1
TMPRSS11D	PSMC2
PLAT	ADRM1
TPH1	PSMD14
PRSS1	PSMD1
TYR	PSMB7
PLAU	PSMB4
AVPR1A	PSMB3
XPNPEP1	PSMB11
XPNPEP2	PSMA8
CASP2	PSMA6
DPP4	PSMA5
ELANE	PSMA4
FKBP1A	PSMA3
FKBP5	PSMA2
GZMB	PSMA1
PRCP	PSMB6
STAT3	METAP2
TGM1	KARS
TMPRSS2	HRH1
TRHR	CCR3
PRSS3	SLC6A1
AVPR1B	SETD2
AVPR2	CARM1
GPR139	SETD7
RPS6KA4	PRMT1
HAGH	GNRHR
ABCC2	ADRB1
SLC1A3	PIM2
F12	PIM3
GRIA3	MAPK14
HDAC11	ADRB2
HDAC8	PYGL
IL2RA	JAK2
ITGAV	TMPRSS15
NCOR2	PPARA
NOD2	CDK6
PARP3	CACNA1H
PTPN6
TH
ITGA2
ADAM8
NOS3
NRP1
OTC
PRKACA
RARS
GLUL
GRPR
HRAS
HARS
HRH2
HRH4
HRH3
HRH1
PGGT1B
DHFR
NOS2
CDK4
PRMT1
ITGB8
PLK2
PPIA
MARS
TXNRD1
