# Supplementary material for: Uncovering a Hub Signaling Pathway of Antimicrobial-Antifungal-Anticancer Peptides’ Axis on Short Cationic Peptides via Network Pharmacology Study
Source: Int J Mol Sci. 2022 Feb 12;23(4):2055. doi: 10.3390/ijms23042055 (PMC8875113; doi:10.3390/ijms23042055)
Supplement: Supplementary file 1 [file ijms-23-02055-s001.zip › Supplementary Table S9.csv]

The number of 218 overlapping targets of AFPs from both SEA and STP
HLA-A
HLA-DRB1
ACE
RNPEP
ENPEP
LAP3
ANPEP
NPPA
C3AR1
CAPN1
CTSB
CTSD
CPB1
CPB2
CCNA2
CCND1
CFB
CAPNS1
DLG4
DPP7
HLA-DRB3
ECE1
EDNRA
ERAP1
ERAP2
FNTA
FNTB
FURIN
GHSR
GNPAT
GSTA2
GSTA1
GSTK1
GSTM1
HGFAC
KLK3
LNPEP
MMP17
MMP3
MME
NTSR1
NTSR2
DDOST
F2RL1
PCSK6
PGA5
PSMB2
PSMB5
SLC15A1
SIRT1
SIRT2
SPSB2
SSTR2
TMPRSS6
TPP2
TPSAB1
UBE2I
WDR5
XIAP
CASP1
CASP3
CASP7
CASP8
CBX7
HMGCR
BACE1
CTSH
CTSK
CTSL
CTSS
CBX4
CBX8
FPR1
HPN
MMP1
MMP2
MMP8
MMP9
OPRD1
OPRK1
PLA2G5
PDYN
PGC
PSMB1
REN
ST14
APH1A
APH1B
CTSE
TMPRSS15
ITGA2B
ITGB3
MMP12
NCSTN
PSENEN
PSEN2
PSEN1
PDF
YARS
CHRND
ADRM1
AGTR2
BIRC3
BRCA1
CALCRL
CASP6
CPN1
CCKAR
CCR3
CDK2
CELA1
F7
F10
FPGS
CCKBR
GRIA1
GSTP1
HDAC1
HDAC6
EPHX2
ITGA4
ITGB1
ITGB7
KDM1A
KLK1
KLKB1
GLO1
LTA4H
MC3R
MC4R
MMP10
MMP13
MMP14
MMP7
MC1R
NAAA
TACR1
TACR2
TACR3
NMUR2
NPFFR1
NPFFR2
NPY4R
OPRM1
PEPD
PIN1
PLG
PPARG
PPM1B
PROC
PSMC6
PSMC1
PSMC3
PSMC4
PSMC2
PSMC5
PSMA1
PSMA3
PSMA2
PSMA4
PSMA5
PSMB10
PSMA6
PSMB11
PSMB3
PSMB4
PSMB6
PSMB7
PSMB8
PSMB9
PSMD11
PSMD12
PSMD14
PSMD13
PSMA8
PSMD2
PSMD1
PSMD3
PSMD4
PSMD7
PSMD8
PTPN1
PTPN2
PYGL
QRFPR
RRM1
SEM1
SIRT3
SRC
TGM2
F2
TMPRSS11D
PLAT
PRSS1
PLAU
AVPR1A
XPNPEP1
XPNPEP2
DPP4
ELANE
GZMB
STAT3
TRHR
AVPR2
HDAC11
HDAC8
ITGAV
NCOR2
ITGA2
ADAM8
NRP1
GLUL
HRH1
DHFR
NOS2
CDK4
PRMT1
PPIA
